# Supplementary material for: Age effect explorer: a Shiny application to browse and visualize tissue-specific age-related gene expression changes
Source: Bioinform Adv. 2026 Jan 29;6(1):vbag026. doi: 10.1093/bioadv/vbag026 (PMC12889165; doi:10.1093/bioadv/vbag026)
Supplement: vbag026_Supplementary_Data [file vbag026_supplementary_data.zip]

Archive with 4 entries (4 files):
- Web service tutorial.pdf
- Supplementary figures.pdf
- Supplementary Table 1.xlsx
- Supplementary Table 2.xlsx
