# Supplementary material for: Age effect explorer: a Shiny application to browse and visualize tissue-specific age-related gene expression changes
Source: Bioinform Adv. 2026 Jan 29;6(1):vbag026. doi: 10.1093/bioadv/vbag026 (PMC12889165; doi:10.1093/bioadv/vbag026)
Supplement: vbag026_Supplementary_Data [file vbag026_supplementary_data.zip › Supplementary Table 1.xlsx]

## Sheet: Summary
File	Status	Rows_total	Rows_kept	Up_count	Down_count	Up_pct	Down_pct	Sheet
adipose_subcutaneous_pvalue_results.csv	OK	57853	169	108	61	63.91	36.09	adipose_subcutaneous
adipose_visceral_omentum_pvalue_results.csv	OK	57853	69	38	31	55.07	44.93	adipose_visceral_omentum
adrenal_gland_pvalue_results.csv	OK	57853	4	4	0	100	0	adrenal_gland
artery_aorta_pvalue_results.csv	OK	57853	46	21	25	45.65	54.35	artery_aorta
artery_coronary_pvalue_results.csv	OK	57853	28	17	11	60.71	39.29	artery_coronary
artery_tibial_pvalue_results.csv	OK	57853	238	158	80	66.39	33.61	artery_tibial
bladder_pvalue_results.csv	OK	57853	1	1	0	100	0	bladder
brain_amygdala_pvalue_results.csv	OK	57853	7632	44	7588	0.58	99.42	brain_amygdala
brain_anterior_cingulate_cortex_ba24_pvalue_results.csv	OK	57853	377	22	355	5.84	94.16	brain_anterior_cingulate_cortex
brain_caudate_basal_ganglia_pvalue_results.csv	OK	57853	15	5	10	33.33	66.67	brain_caudate_basal_ganglia
brain_cerebellar_hemisphere_pvalue_results.csv	OK	57853	10	2	8	20	80	brain_cerebellar_hemisphere
brain_cerebellum_pvalue_results.csv	OK	57853	1314	13	1301	0.99	99.01	brain_cerebellum
brain_cortex_pvalue_results.csv	OK	57853	7	5	2	71.43	28.57	brain_cortex
brain_frontal_cortex_ba9_pvalue_results.csv	OK	57853	37	2	35	5.41	94.59	brain_frontal_cortex_ba9
brain_hippocampus_pvalue_results.csv	OK	57853	3	1	2	33.33	66.67	brain_hippocampus
brain_hypothalamus_pvalue_results.csv	no age-significant rows (no sheet created)	57853	0	0	0	NA	NA	NA
brain_nucleus_accumbens_basal_ganglia_pvalue_results.csv	OK	57853	8	5	3	62.5	37.5	brain_nucleus_accumbens_basal_g
brain_putamen_basal_ganglia_pvalue_results.csv	OK	57853	25	5	20	20	80	brain_putamen_basal_ganglia
brain_spinal_cord_cervical_c-1_pvalue_results.csv	OK	57853	7	1	6	14.29	85.71	brain_spinal_cord_cervical_c-1
brain_substantia_nigra_pvalue_results.csv	OK	57853	26	18	8	69.23	30.77	brain_substantia_nigra
breast_mammary_tissue_pvalue_results.csv	OK	57853	224	47	177	20.98	79.02	breast_mammary_tissue
cells_cultured_fibroblasts_pvalue_results.csv	OK	57853	70	38	32	54.29	45.71	cells_cultured_fibroblasts
cells_ebv-transformed_lymphocytes_pvalue_results.csv	no age-significant rows (no sheet created)	57853	0	0	0	NA	NA	NA
cervix_ectocervix_pvalue_results.csv	no age-significant rows (no sheet created)	57853	0	0	0	NA	NA	NA
cervix_endocervix_pvalue_results.csv	no age-significant rows (no sheet created)	57853	0	0	0	NA	NA	NA
colon_sigmoid_pvalue_results.csv	OK	57853	35	22	13	62.86	37.14	colon_sigmoid
colon_transverse_pvalue_results.csv	OK	57853	40	23	17	57.5	42.5	colon_transverse
esophagus_gastroesophageal_junction_pvalue_results.csv	OK	57853	74	42	32	56.76	43.24	esophagus_gastroesophageal_junc
esophagus_mucosa_pvalue_results.csv	OK	57853	176	80	96	45.45	54.55	esophagus_mucosa
esophagus_muscularis_pvalue_results.csv	OK	57853	130	76	54	58.46	41.54	esophagus_muscularis
fallopian_tube_pvalue_results.csv	no age-significant rows (no sheet created)	57853	0	0	0	NA	NA	NA
heart_atrial_appendage_pvalue_results.csv	OK	57853	90	90	0	100	0	heart_atrial_appendage
heart_left_ventricle_pvalue_results.csv	OK	57853	8	5	3	62.5	37.5	heart_left_ventricle
kidney_cortex_pvalue_results.csv	no age-significant rows (no sheet created)	57853	0	0	0	NA	NA	NA
kidney_medulla_pvalue_results.csv	no age-significant rows (no sheet created)	57853	0	0	0	NA	NA	NA
liver_pvalue_results.csv	OK	57853	3	0	3	0	100	liver
lung_pvalue_results.csv	OK	57853	258	143	115	55.43	44.57	lung
minor_salivary_gland_pvalue_results.csv	no age-significant rows (no sheet created)	57853	0	0	0	NA	NA	NA
muscle_skeletal_pvalue_results.csv	OK	57853	277	57	220	20.58	79.42	muscle_skeletal
nerve_tibial_pvalue_results.csv	OK	57853	323	247	76	76.47	23.53	nerve_tibial
ovary_pvalue_results.csv	OK	57853	122	12	110	9.84	90.16	ovary
pancreas_pvalue_results.csv	OK	57853	34	21	13	61.76	38.24	pancreas
pituitary_pvalue_results.csv	OK	57853	5	1	4	20	80	pituitary
prostate_pvalue_results.csv	OK	57853	3	3	0	100	0	prostate
skin_not_sun_exposed_suprapubic_pvalue_results.csv	OK	57853	122	65	57	53.28	46.72	skin_not_sun_exposed_suprapubic
skin_sun_exposed_lower_leg_pvalue_results.csv	OK	57853	409	218	191	53.3	46.7	skin_sun_exposed_lower_leg
small_intestine_terminal_ileum_pvalue_results.csv	OK	57853	685	13	672	1.9	98.1	small_intestine_terminal_ileum
spleen_pvalue_results.csv	OK	57853	26	25	1	96.15	3.85	spleen
stomach_pvalue_results.csv	OK	57853	25	16	9	64	36	stomach
testis_pvalue_results.csv	OK	57853	31	14	17	45.16	54.84	testis
thyroid_pvalue_results.csv	OK	57853	337	90	247	26.71	73.29	thyroid
uterus_pvalue_results.csv	OK	57853	6	1	5	16.67	83.33	uterus
vagina_pvalue_results.csv	OK	57853	8	2	6	25	75	vagina
whole_blood_pvalue_results.csv	OK	57853	98	32	66	32.65	67.35	whole_blood

## Sheet: adipose_subcutaneous
Rank	Gene	intercept	p_value_age	BH_adjusted_age	age_coef	age effect	p_value_sex	BH_adjusted_sex	sex_coef	sex effect
1	EYA4	-0.13	5.6e-37	1.3e-32	0.013	UP	0.72	0.96	-0.014	Female
2	LMO3	3.1	1.2e-35	1.1e-31	0.02	UP	0.44	0.89	0.049	Male
3	RANBP17	1.5	1.4e-35	1.1e-31	-0.0096	DOWN	0.13	0.7	-0.045	Female
4	ZNF518B	2.6	6.2e-14	3.6e-10	-0.0057	DOWN	0.005	0.23	0.086	Male
5	ZMAT3	2.5	9.7e-13	4.5e-09	0.0057	UP	0.078	0.63	-0.056	Female
6	PYHIN1	1.4	1.9e-12	7.5e-09	0.0082	UP	0.81	0.98	-0.011	Female
7	ENSG00000256564	0.29	3.5e-12	1.2e-08	0.009	UP	0.19	0.77	0.067	Male
8	RYR3	0.89	6.5e-12	1.9e-08	0.0095	UP	0.74	0.97	0.018	Male
9	ASXL3	0.41	5.4e-11	1.4e-07	0.0038	UP	0.067	0.6	-0.043	Female
10	MIR34AHG	1.8	3.6e-10	8.4e-07	0.0058	UP	0.076	0.62	-0.066	Female
11	ZNF676	0.16	6.9e-10	1.5e-06	0.004	UP	0.021	0.42	0.061	Male
12	EDA2R	1.9	1.1e-09	2.1e-06	0.0076	UP	0.83	0.98	0.011	Male
13	NAP1L2	0.91	2e-09	3.5e-06	0.0058	UP	0.87	0.99	-0.0064	Female
14	GIPC3	2.7	1.6e-08	2.6e-05	0.0083	UP	0.94	0.99	-0.0042	Female
15	PCDHGB6	2.2	2.5e-08	3.8e-05	-0.004	DOWN	0.85	0.98	0.0057	Male
16	ZNF549	1.9	3.4e-08	4.8e-05	-0.0028	DOWN	0.075	0.62	0.037	Male
17	UNC5C	0.46	3.5e-08	4.8e-05	0.0048	UP	0.05	0.55	-0.068	Female
18	ABCB11	1.2	4.9e-08	6.3e-05	0.013	UP	0.75	0.97	-0.03	Female
19	ALPL	4	1.9e-07	0.00024	0.014	UP	0.07	0.61	-0.2	Female
20	LRRK2	2.4	3.5e-07	0.00037	0.0036	UP	0.096	0.65	-0.048	Female
21	OXT	2.4	3.5e-07	0.00037	-0.012	DOWN	0.0021	0.15	0.29	Male
22	RADX	1.3	3.6e-07	0.00037	0.0047	UP	0.00025	0.039	-0.14	Female
23	CHSY3	3.7	4.6e-07	0.00046	-0.0057	DOWN	0.41	0.88	0.038	Male
24	MANEAL	0.71	4.9e-07	0.00047	0.0035	UP	0.33	0.85	0.027	Male
25	NEFH	0.93	5.1e-07	0.00047	-0.0046	DOWN	0.84	0.98	0.0077	Male
26	PLAT	4	6.2e-07	0.00055	0.0095	UP	0.43	0.89	-0.061	Female
27	GRASLND	0.99	6.7e-07	0.00056	-0.0047	DOWN	0.36	0.86	0.035	Male
28	PCDHB9	0.92	6.8e-07	0.00056	0.0039	UP	0.49	0.91	0.022	Male
29	ANKFN1	0.19	7.7e-07	0.00062	0.0044	UP	2.7e-09	1.5e-06	0.21	Male
30	PCDH9	0.93	9.7e-07	0.00075	0.0036	UP	0.45	0.9	0.023	Male
31	PLAG1	0.95	1.2e-06	0.00087	0.0056	UP	0.03	0.47	-0.1	Female
32	RORB	0.46	1.3e-06	0.00087	0.0057	UP	0.25	0.82	0.055	Male
33	TCEAL2	0.43	1.3e-06	0.00087	0.0059	UP	0.14	0.73	0.073	Male
34	HSD17B6	1.3	1.3e-06	0.00087	0.0071	UP	0.16	0.74	-0.084	Female
35	KRT222	1.1	2.2e-06	0.0015	0.0072	UP	0.035	0.49	-0.13	Female
36	ENSG00000255836	0.68	2.5e-06	0.0016	-0.004	DOWN	0.93	0.99	-0.0029	Female
37	PTCHD4	0.1	2.9e-06	0.0018	0.0021	UP	0.84	0.98	-0.0037	Female
38	RPS6KA6	0.57	3.3e-06	0.002	0.0031	UP	0.46	0.9	0.02	Male
39	CDKN2A	0.62	3.3e-06	0.002	0.0054	UP	0.027	0.46	-0.1	Female
40	NAALADL1	3	3.5e-06	0.002	-0.0037	DOWN	0.3	0.84	-0.033	Female
41	IFI44L	3.8	3.8e-06	0.0021	-0.0094	DOWN	0.02	0.41	0.19	Male
42	ENSG00000272079	0.84	6.2e-06	0.0034	0.0073	UP	0.49	0.91	-0.045	Female
43	CYP39A1	0.99	6.2e-06	0.0034	0.0038	UP	0.19	0.77	-0.044	Female
44	ACADL	3.2	6.6e-06	0.0035	0.0056	UP	0.64	0.95	-0.023	Female
45	CETP	1.4	7.8e-06	0.004	0.017	UP	0.46	0.9	-0.11	Female
46	SLC6A15	0.35	8e-06	0.004	0.0042	UP	0.73	0.96	0.013	Male
47	SEMA3E	1.2	8.4e-06	0.0041	0.0063	UP	0.023	0.42	-0.13	Female
48	CELSR3	0.71	8.8e-06	0.0042	0.0027	UP	0.017	0.38	0.059	Male
49	POLR1F	3.6	9.3e-06	0.0044	0.0024	UP	0.16	0.74	-0.031	Female
50	TMEM30B	3.4	9.7e-06	0.0045	-0.0056	DOWN	0.66	0.95	-0.022	Female
51	RCN2	4	1e-05	0.0045	-0.0025	DOWN	0.71	0.96	0.0083	Male
52	FIGN	2.4	1e-05	0.0045	0.0046	UP	0.3	0.85	-0.043	Female
53	EGFL8	5.9	1.1e-05	0.0047	-0.0033	DOWN	0.89	0.99	-0.0042	Female
54	C3orf14	2	1.1e-05	0.0047	-0.0036	DOWN	0.23	0.8	0.04	Male
55	ZNF727	1.1	1.1e-05	0.0047	0.0053	UP	0.12	0.69	-0.077	Female
56	NRCAM	2.9	1.2e-05	0.0049	-0.0097	DOWN	1.1e-06	0.00046	0.44	Male
57	KAZALD1	2	1.3e-05	0.0054	0.0046	UP	0.041	0.52	-0.087	Female
58	GCOM1	2.2	1.4e-05	0.0056	-0.0053	DOWN	0.91	0.99	0.0055	Male
59	RSAD2	2.5	1.4e-05	0.0056	-0.0071	DOWN	0.026	0.45	0.15	Male
60	ECEL1	2.1	1.5e-05	0.0056	-0.011	DOWN	0.71	0.96	0.037	Male
61	HTRA4	1.9	1.5e-05	0.0056	-0.0069	DOWN	0.56	0.93	-0.038	Female
62	COL14A1	5.3	1.5e-05	0.0056	-0.0064	DOWN	0.55	0.92	0.036	Male
63	LRRC3	2.2	1.9e-05	0.0068	-0.0044	DOWN	0.38	0.87	-0.036	Female
64	PCDHGB7	3.4	1.9e-05	0.0068	-0.0036	DOWN	0.44	0.89	0.027	Male
65	ZNF385B	1.3	1.9e-05	0.0068	0.0067	UP	0.0026	0.17	-0.19	Female
66	RWDD4	3.4	2.2e-05	0.0076	0.0022	UP	0.15	0.73	-0.031	Female
67	SGCZ	-0.0068	2.3e-05	0.0078	0.0043	UP	0.0029	0.18	0.12	Male
68	XKR6	0.43	2.4e-05	0.0081	-0.0016	DOWN	0.92	0.99	0.0016	Male
69	PDE1C	1.2	2.4e-05	0.0081	0.0046	UP	0.12	0.68	-0.069	Female
70	C16orf89	0.93	2.6e-05	0.0086	0.0075	UP	0.17	0.76	-0.099	Female
71	RGMA	4.1	2.7e-05	0.0087	-0.0034	DOWN	0.075	0.62	0.058	Male
72	ENSG00000260922	0.88	2.8e-05	0.0089	-0.0064	DOWN	0.63	0.95	0.03	Male
73	H4C8	1.3	2.9e-05	0.0091	0.0047	UP	0.9	0.99	-0.0059	Female
74	ENSG00000177788	1.1	3e-05	0.0093	-0.0021	DOWN	0.94	0.99	0.0015	Male
75	ENSG00000279369	1.2	3e-05	0.0093	0.0036	UP	0.97	1	-0.0013	Female
76	LINC01579	0.29	3.1e-05	0.0093	-0.0021	DOWN	0.067	0.6	0.038	Male
77	TRPC6	3.4	3.1e-05	0.0093	-0.0052	DOWN	0.17	0.76	-0.069	Female
78	SESN3	3.6	3.1e-05	0.0093	0.0045	UP	0.62	0.94	-0.022	Female
79	LRIF1	3.3	3.5e-05	0.01	0.0033	UP	0.75	0.97	-0.011	Female
80	LINC01684	0.13	3.6e-05	0.01	0.0012	UP	0.26	0.82	-0.014	Female
81	GLRB	2.1	3.8e-05	0.011	-0.0054	DOWN	0.54	0.92	0.033	Male
82	IFI44	5.7	3.8e-05	0.011	-0.006	DOWN	0.037	0.5	0.12	Male
83	IGSF9B	1.4	4e-05	0.011	0.0045	UP	0.36	0.87	-0.04	Female
84	ENSG00000237807	1.5	4.1e-05	0.011	0.0036	UP	0.1	0.66	-0.059	Female
85	CADM3	4.6	4.5e-05	0.012	-0.0088	DOWN	0.033	0.48	-0.19	Female
86	TBXA2R	2.5	4.6e-05	0.012	0.0049	UP	0.089	0.65	-0.083	Female
87	WNT10B	0.76	5e-05	0.013	0.0056	UP	0.38	0.87	-0.049	Female
88	TCF21	1.1	5.2e-05	0.014	0.0061	UP	6.3e-05	0.013	-0.25	Female
89	HSPA4L	0.95	5.4e-05	0.014	0.0034	UP	0.62	0.95	0.017	Male
90	CALCRL	4.5	5.5e-05	0.014	0.0054	UP	0.093	0.65	-0.091	Female
91	ZNF208	0.27	5.8e-05	0.015	0.0032	UP	0.22	0.79	0.04	Male
92	GDF11	2	6.2e-05	0.016	0.0029	UP	0.0035	0.2	-0.085	Female
93	METRNL	6.2	6.4e-05	0.016	0.0036	UP	0.67	0.95	-0.015	Female
94	ENSG00000272078	0.77	6.8e-05	0.017	0.003	UP	0.29	0.84	0.032	Male
95	CCR2	1.3	8.1e-05	0.019	-0.0052	DOWN	0.76	0.97	-0.017	Female
96	GJC2	1.9	8.1e-05	0.019	0.0047	UP	0.45	0.89	-0.037	Female
97	RBBP9	3.4	8.1e-05	0.019	0.0027	UP	0.55	0.92	0.017	Male
98	BMP2K	3.2	8.8e-05	0.021	-0.0025	DOWN	0.2	0.78	-0.033	Female
99	PNPLA3	2.4	8.9e-05	0.021	-0.0089	DOWN	0.0044	0.22	0.26	Male
100	SDR16C5	0.22	9e-05	0.021	0.0041	UP	0.53	0.92	-0.027	Female
101	OLFM1	4.6	9.2e-05	0.021	0.0044	UP	0.081	0.63	-0.081	Female
102	ZNF577	2.8	9.7e-05	0.022	-0.0025	DOWN	0.43	0.89	0.021	Male
103	BFSP1	1.1	9.9e-05	0.022	0.003	UP	0.68	0.96	-0.013	Female
104	PDLIM7	6.1	0.0001	0.022	0.0033	UP	0.012	0.33	-0.087	Female
105	ULK4	2	0.0001	0.023	0.0049	UP	0.11	0.68	-0.082	Female
106	GUCY1A2	3	0.00011	0.023	-0.0047	DOWN	0.1	0.67	0.081	Male
107	ADAMTS15	5.1	0.00011	0.023	-0.0065	DOWN	0.83	0.98	0.014	Male
108	FST	4.9	0.00011	0.024	0.0066	UP	0.14	0.72	-0.1	Female
109	GREB1	1.6	0.00011	0.024	-0.0074	DOWN	0.029	0.46	0.17	Male
110	CEBPB	8	0.00011	0.024	-0.0047	DOWN	0.66	0.95	-0.022	Female
111	CACNA1I	0.24	0.00012	0.024	0.0031	UP	0.02	0.4	-0.076	Female
112	KCNK5	2.3	0.00012	0.024	0.0097	UP	0.21	0.79	-0.13	Female
113	MGAT5B	0.4	0.00012	0.025	0.0037	UP	0.31	0.85	0.039	Male
114	WDFY3-AS2	1.3	0.00012	0.025	0.0023	UP	0.32	0.85	0.024	Male
115	ATF7IP2	1.7	0.00013	0.026	-0.0038	DOWN	0.019	0.4	0.096	Male
116	EPS8L2	3.3	0.00013	0.026	0.0039	UP	0.085	0.64	0.071	Male
117	FAM21FP	0.83	0.00013	0.026	0.003	UP	0.00083	0.091	-0.11	Female
118	AEN	3.3	0.00013	0.026	0.0037	UP	0.28	0.83	-0.042	Female
119	IRS1	3.9	0.00013	0.026	-0.0042	DOWN	0.78	0.97	-0.012	Female
120	CHL1	2.7	0.00014	0.026	0.0059	UP	0.12	0.69	-0.097	Female
121	GLIPR2	5.6	0.00014	0.026	-0.0041	DOWN	0.56	0.93	0.025	Male
122	SPR	4.9	0.00014	0.026	0.0028	UP	0.56	0.93	0.018	Male
123	CCNG1	6.3	0.00014	0.026	0.0022	UP	0.73	0.96	-0.0082	Female
124	PCDHGB2	1.2	0.00014	0.027	0.003	UP	0.01	0.3	0.084	Male
125	ENSG00000253123	2.2	0.00015	0.027	0.0051	UP	0.048	0.54	-0.11	Female
126	CNR1	5	0.00015	0.028	-0.006	DOWN	0.71	0.96	-0.024	Female
127	PRRT1	2.7	0.00015	0.028	-0.0031	DOWN	0.12	0.69	0.051	Male
128	ABL1	6.3	0.00016	0.028	-0.0026	DOWN	0.95	0.99	0.0019	Male
129	CABP1	1	0.00016	0.03	0.0045	UP	0.58	0.93	-0.027	Female
130	LNCTAM34A	0.57	0.00017	0.03	0.0031	UP	0.61	0.94	-0.017	Female
131	QPCT	3.4	0.00017	0.03	-0.0065	DOWN	0.36	0.87	0.065	Male
132	SAP30-DT	1.1	0.00017	0.03	0.0024	UP	0.45	0.89	-0.02	Female
133	LINC01094	0.63	0.00017	0.03	-0.0023	DOWN	0.87	0.99	0.0041	Male
134	HMGB1P14	0.64	0.00019	0.032	-0.0038	DOWN	0.32	0.85	0.041	Male
135	GFRAL	0.3	0.00019	0.032	0.0038	UP	0.59	0.94	-0.022	Female
136	GPR62	0.33	0.00019	0.032	-0.002	DOWN	0.24	0.81	0.025	Male
137	BEND4	0.15	0.00019	0.032	0.0023	UP	0.5	0.91	-0.017	Female
138	EYA1	0.11	0.00019	0.032	0.0025	UP	0.99	1	0.00036	Male
139	SLC12A5	0.13	0.00019	0.032	0.0016	UP	0.072	0.61	-0.032	Female
140	HCG11	3.2	0.0002	0.033	-0.0026	DOWN	0.25	0.82	-0.032	Female
141	BCL10	3.3	0.0002	0.033	0.0024	UP	0.55	0.92	-0.016	Female
142	DNAH11	0.062	0.0002	0.033	0.0014	UP	0.017	0.38	-0.036	Female
143	RAB4A	5	0.00021	0.034	-0.002	DOWN	0.71	0.96	-0.008	Female
144	ZFP36L2	8.3	0.00023	0.037	-0.0035	DOWN	0.7	0.96	0.015	Male
145	GPR135	2	0.00023	0.037	-0.0028	DOWN	0.63	0.95	0.015	Male
146	MAP4K4	5.7	0.00023	0.037	0.0024	UP	0.82	0.98	-0.0061	Female
147	L3MBTL1	2.4	0.00023	0.037	-0.0021	DOWN	0.85	0.98	0.0045	Male
148	POLR3K	3.4	0.00024	0.037	0.0027	UP	0.046	0.54	-0.059	Female
149	SATB2	2.1	0.00024	0.038	0.0027	UP	0.61	0.94	-0.015	Female
150	LINC00574	0.14	0.00025	0.038	0.0013	UP	0.073	0.62	-0.026	Female
151	ADD2	0.62	0.00025	0.039	0.003	UP	3.7e-08	1.8e-05	-0.19	Female
152	RBM24	3.2	0.00026	0.039	-0.0052	DOWN	0.59	0.94	-0.031	Female
153	BEND5	3	0.00026	0.039	0.003	UP	0.88	0.99	0.0048	Male
154	FBXO41	1.3	0.00027	0.039	0.0026	UP	0.44	0.89	0.023	Male
155	NNAT	5.3	0.00027	0.039	-0.011	DOWN	0.61	0.94	0.062	Male
156	TTC3P1	1.6	0.00027	0.039	0.0031	UP	0.34	0.86	-0.033	Female
157	MYEOV	3.9	0.00029	0.043	-0.013	DOWN	0.96	0.99	-0.008	Female
158	ENSG00000215302	1.8	0.0003	0.044	0.0067	UP	0.44	0.89	0.057	Male
159	PIEZO2	1.1	0.00031	0.045	-0.0039	DOWN	0.86	0.99	0.0079	Male
160	CLEC2B	5.5	0.00031	0.045	0.0032	UP	0.65	0.95	0.017	Male
161	CCL18	2.2	0.00032	0.045	-0.012	DOWN	0.027	0.46	0.31	Male
162	HERC6	3.1	0.00032	0.045	-0.0047	DOWN	0.086	0.64	0.091	Male
163	ENSG00000286406	0.34	0.00032	0.045	0.0067	UP	0.79	0.98	0.02	Male
164	UNC5C-AS1	0.35	0.00033	0.046	0.0026	UP	0.2	0.78	-0.038	Female
165	LSP1	4.5	0.00033	0.046	0.0044	UP	0.16	0.74	0.071	Male
166	CHMP1B2P	0.23	0.00033	0.046	0.0024	UP	3.2e-06	0.0011	0.13	Male
167	ADGRB3	0.77	0.00034	0.046	0.0027	UP	0.53	0.92	-0.019	Female
168	KCNMB1	2.3	0.00034	0.046	0.0043	UP	0.26	0.82	-0.055	Female
169	IKZF2	1.7	0.00034	0.046	0.003	UP	0.22	0.8	0.041	Male

## Sheet: adipose_visceral_omentum
Rank	Gene	intercept	p_value_age	BH_adjusted_age	age_coef	age effect	p_value_sex	BH_adjusted_sex	sex_coef	sex effect
1	EYA4	0.13	9.6e-16	2.2e-11	0.0081	UP	0.17	0.8	-0.035	Female
2	LMO3	3.4	6.6e-15	7.5e-11	0.014	UP	0.012	0.35	-0.12	Female
3	EDA2R	1.3	5.7e-14	4.3e-10	0.012	UP	0.25	0.86	0.049	Male
4	SEMA3E	0.2	7.5e-13	4.3e-09	0.0094	UP	0.03	0.5	-0.072	Female
5	PCDH9	0.66	7.4e-11	3.4e-07	0.0052	UP	0.017	0.41	0.049	Male
6	PCDH10	0.12	1.4e-10	5.2e-07	0.0053	UP	0.22	0.85	-0.026	Female
7	ZNF676	0.83	1.6e-10	5.2e-07	0.0063	UP	0.72	0.98	-0.009	Female
8	ZMAT3	2.2	3.3e-10	9.4e-07	0.0068	UP	0.011	0.35	0.07	Male
9	NEFH	0.95	8.6e-10	2.2e-06	-0.0074	DOWN	0.29	0.89	-0.032	Female
10	MTHFD2P1	-0.06	1.1e-09	2.5e-06	0.0058	UP	0.85	0.99	-0.0045	Female
11	ZNF518B	2.7	4.1e-09	8.6e-06	-0.0047	DOWN	0.77	0.99	0.006	Male
12	ECEL1	2.5	7.1e-09	1.3e-05	-0.015	DOWN	0.19	0.82	0.087	Male
13	RANBP17	0.86	2.9e-08	5e-05	-0.0036	DOWN	0.55	0.96	0.0099	Male
14	PIANP	0.75	1.2e-07	0.0002	-0.0065	DOWN	0.41	0.93	-0.026	Female
15	SOX10	1.7	1.3e-07	0.0002	-0.011	DOWN	0.12	0.73	0.087	Male
16	CDKN2A	0.46	3.9e-07	0.00055	0.007	UP	0.0061	0.26	-0.097	Female
17	SPATA18	1.4	7.5e-07	0.001	0.0073	UP	0.026	0.48	0.085	Male
18	NAP1L2	1.7	8e-07	0.001	0.0057	UP	0.29	0.89	-0.031	Female
19	AKR1C2	6	9.6e-07	0.0011	-0.011	DOWN	0.35	0.92	0.055	Male
20	RORB	0.34	1e-06	0.0012	0.0067	UP	0.011	0.34	-0.09	Female
21	FOXP2	0.83	1.1e-06	0.0012	0.0047	UP	5.2e-11	2.6e-08	-0.16	Female
22	COL9A3	2.4	1.5e-06	0.0015	-0.0089	DOWN	0.47	0.95	0.035	Male
23	CDH19	1.8	1.5e-06	0.0015	-0.011	DOWN	0.19	0.82	0.077	Male
24	L1CAM	2.2	1.8e-06	0.0017	-0.0085	DOWN	0.43	0.94	0.036	Male
25	MIR34AHG	1.6	1.9e-06	0.0017	0.0066	UP	0.015	0.39	0.086	Male
26	CGREF1	2.5	4.3e-06	0.0037	-0.0075	DOWN	0.036	0.53	-0.088	Female
27	PTCHD4	0.086	7e-06	0.0059	0.0037	UP	0.1	0.71	0.035	Male
28	HERC2P3	1.6	8.6e-06	0.007	0.015	UP	0.0083	0.3	-0.22	Female
29	BLK	-0.011	9e-06	0.0071	0.0089	UP	0.082	0.68	0.09	Male
30	PLP1	2.1	1.3e-05	0.0095	-0.012	DOWN	0.53	0.96	0.043	Male
31	MUC3A	1.4	1.3e-05	0.0095	0.0078	UP	0.14	0.77	-0.068	Female
32	RADX	0.97	1.4e-05	0.0095	0.004	UP	0.064	0.63	-0.044	Female
33	ZNF577	2.6	1.4e-05	0.0095	-0.0034	DOWN	0.58	0.97	0.011	Male
34	ASTN1	1.4	1.4e-05	0.0095	-0.0061	DOWN	0.0012	0.1	-0.12	Female
35	CADM4	2.8	2.2e-05	0.014	-0.0063	DOWN	0.33	0.91	-0.037	Female
36	BRSK1	1.3	2.3e-05	0.014	-0.0047	DOWN	0.17	0.81	0.039	Male
37	GPM6A	1.6	2.3e-05	0.014	0.0077	UP	0.29	0.89	-0.049	Female
38	ENSG00000277639	0.88	2.4e-05	0.014	0.0066	UP	0.49	0.95	0.028	Male
39	SLC52A3	1.1	2.5e-05	0.015	0.0062	UP	0.024	0.46	-0.085	Female
40	SPX	0.7	3.2e-05	0.018	0.013	UP	0.078	0.67	-0.15	Female
41	BTBD19	3.3	3.5e-05	0.019	0.0049	UP	0.98	1	-0.00086	Female
42	PI15	2.1	3.5e-05	0.019	-0.012	DOWN	0.55	0.96	0.043	Male
43	MIA	1.8	3.7e-05	0.019	-0.0069	DOWN	0.73	0.98	-0.015	Female
44	CRTAC1	0.87	4.1e-05	0.021	0.0086	UP	0.072	0.66	-0.097	Female
45	FNDC5	0.93	5.3e-05	0.027	0.0058	UP	0.99	1	0.00031	Male
46	RPS27L	3.8	5.7e-05	0.028	0.0036	UP	0.24	0.86	0.028	Male
47	AIM2	0.72	6.3e-05	0.03	0.0056	UP	0.54	0.96	0.022	Male
48	RAB26	0.18	6.4e-05	0.03	0.0047	UP	0.88	0.99	0.0044	Male
49	CTSG	4.2	6.5e-05	0.03	-0.014	DOWN	0.061	0.62	0.17	Male
50	LINC01612	0.34	7.1e-05	0.032	0.0046	UP	0.072	0.66	0.054	Male
51	FRG1-DT	0.56	7.2e-05	0.032	0.0037	UP	0.2	0.84	-0.03	Female
52	IL1R1	7.3	7.5e-05	0.033	-0.0046	DOWN	0.49	0.95	0.021	Male
53	C1QTNF4	2.2	7.8e-05	0.033	-0.0073	DOWN	0.44	0.94	-0.037	Female
54	ASXL3	0.34	8.7e-05	0.037	0.0025	UP	0.0038	0.2	-0.047	Female
55	HOPX	2.1	9.3e-05	0.039	-0.0089	DOWN	0.032	0.51	0.13	Male
56	SLITRK6	0.46	9.6e-05	0.039	-0.0035	DOWN	0.022	0.44	0.053	Male
57	COL28A1	1.1	0.00011	0.043	-0.006	DOWN	0.91	1	-0.0046	Female
58	TLE2	5.3	0.00011	0.043	0.005	UP	0.25	0.87	0.038	Male
59	TPRXL	0.34	0.00012	0.043	-0.0019	DOWN	0.0013	0.1	0.041	Male
60	GPAT4-AS1	0.46	0.00012	0.043	-0.003	DOWN	0.26	0.87	0.023	Male
61	PURPL	0.047	0.00012	0.043	0.0024	UP	0.44	0.94	0.012	Male
62	FGF9	2.4	0.00012	0.043	-0.0065	DOWN	0.63	0.98	-0.021	Female
63	PCDHB7	1.4	0.00012	0.043	0.005	UP	0.049	0.58	0.066	Male
64	LRAT	0.46	0.00012	0.044	0.0056	UP	0.11	0.72	-0.061	Female
65	KIT	3.4	0.00012	0.044	-0.0087	DOWN	0.0044	0.22	0.17	Male
66	MACROH2A2	2	0.00013	0.045	-0.0036	DOWN	0.84	0.99	0.005	Male
67	FCRL3	0.16	0.00014	0.048	0.0053	UP	0.61	0.97	-0.018	Female
68	CPA3	5.2	0.00014	0.048	-0.011	DOWN	0.087	0.69	0.13	Male
69	ENSG00000280073	2	0.00015	0.048	-0.0054	DOWN	0.11	0.72	0.06	Male

## Sheet: adrenal_gland
Rank	Gene	intercept	p_value_age	BH_adjusted_age	age_coef	age effect	p_value_sex	BH_adjusted_sex	sex_coef	sex effect
1	EDA2R	2.2	4.9e-08	0.00059	0.017	UP	0.55	0.77	0.038	Male
2	SPATA18	2.2	5.2e-08	0.00059	0.016	UP	0.37	0.65	0.052	Male
3	PHLDA3	4.1	6.6e-07	0.005	0.012	UP	0.79	0.91	0.012	Male
4	RORB-AS1	0.56	3.7e-06	0.021	0.012	UP	0.3	0.6	-0.052	Female

## Sheet: artery_aorta
Rank	Gene	intercept	p_value_age	BH_adjusted_age	age_coef	age effect	p_value_sex	BH_adjusted_sex	sex_coef	sex effect
1	RPS2	10	6.2e-10	1.4e-05	-0.0062	DOWN	0.021	0.22	0.056	Male
2	CADPS2	3	3.8e-09	4.2e-05	0.0088	UP	0.17	0.55	0.049	Male
3	PCLO	0.046	1.2e-08	8.8e-05	0.0082	UP	0.017	0.2	-0.084	Female
4	RANBP17	1.5	2.1e-08	0.00012	-0.0075	DOWN	0.3	0.68	-0.034	Female
5	LMO3	3.5	3e-08	0.00013	0.015	UP	2.1e-05	0.0034	0.29	Male
6	ZPLD2P	0.63	3.2e-07	0.0012	-0.0056	DOWN	0.35	0.72	0.025	Male
7	GPX8	5.8	1e-06	0.003	-0.0066	DOWN	0.16	0.54	0.046	Male
8	PTCHD4	0.45	1.1e-06	0.003	0.0086	UP	0.022	0.22	-0.099	Female
9	SHOX2	0.53	1.2e-06	0.003	0.025	UP	0.91	0.97	0.014	Male
10	TM6SF2	2.5	4.1e-06	0.0086	-0.011	DOWN	0.17	0.55	-0.083	Female
11	CCN5	6.6	4.2e-06	0.0086	0.016	UP	2.4e-18	1.7e-15	0.8	Male
12	NPNT	7.2	4.6e-06	0.0087	0.0072	UP	0.92	0.98	0.0036	Male
13	PCDH11X	1.3	6e-06	0.01	0.012	UP	0.33	0.71	-0.062	Female
14	PANX2	3.2	7e-06	0.011	-0.017	DOWN	0.69	0.9	0.037	Male
15	LAMC3	2.9	9.7e-06	0.014	-0.018	DOWN	0.64	0.88	-0.047	Female
16	CXXC4	1	9.9e-06	0.014	0.0086	UP	0.53	0.83	-0.03	Female
17	NRG2	1.1	1.2e-05	0.015	0.0072	UP	0.7	0.9	0.016	Male
18	MAOB	6.4	1.3e-05	0.015	0.0092	UP	0.24	0.63	0.061	Male
19	ZMAT3	3.9	1.4e-05	0.015	0.0062	UP	0.025	0.23	-0.078	Female
20	WDFY2	3.2	1.4e-05	0.015	-0.0046	DOWN	0.74	0.92	0.0085	Male
21	CLDN11	0.84	2e-05	0.022	0.016	UP	0.055	0.34	0.18	Male
22	CHN2	3	2.5e-05	0.025	-0.011	DOWN	0.19	0.57	0.086	Male
23	C1orf115	4.7	2.5e-05	0.025	-0.008	DOWN	0.8	0.94	0.012	Male
24	VANGL2	1.9	3.3e-05	0.03	-0.01	DOWN	0.018	0.2	-0.14	Female
25	CCNG1	6.1	3.5e-05	0.03	0.0046	UP	0.053	0.34	-0.052	Female
26	ENSG00000261786	1.1	3.5e-05	0.03	-0.012	DOWN	0.062	0.36	0.14	Male
27	ADAM22	2.1	4e-05	0.034	-0.0086	DOWN	8.9e-05	0.0094	-0.2	Female
28	TOX2	4.9	4.3e-05	0.034	-0.013	DOWN	0.25	0.64	-0.089	Female
29	CD2	2.4	4.4e-05	0.034	-0.011	DOWN	0.22	0.61	-0.08	Female
30	MED13L	5.3	4.7e-05	0.034	-0.0039	DOWN	0.22	0.61	-0.029	Female
31	ITPRIP	4.8	4.8e-05	0.034	0.0093	UP	0.58	0.85	0.032	Male
32	DTX3L	4.1	4.8e-05	0.034	-0.0057	DOWN	0.00012	0.012	-0.13	Female
33	GABRE	4.3	5.1e-05	0.034	0.0078	UP	0.24	0.63	-0.056	Female
34	PCSK6	0.23	5.2e-05	0.034	0.0075	UP	0.013	0.17	0.11	Male
35	SPTBN2	0.2	6.8e-05	0.043	0.0055	UP	0.018	0.2	0.081	Male
36	DDX58	4.3	7.3e-05	0.043	-0.0086	DOWN	0.00034	0.023	-0.19	Female
37	HERC6	3.9	7.4e-05	0.043	-0.013	DOWN	0.00032	0.022	-0.29	Female
38	MAPT	1.9	7.6e-05	0.043	-0.0084	DOWN	0.89	0.97	-0.0075	Female
39	CACNA1H	4.9	7.7e-05	0.043	-0.016	DOWN	0.0093	0.15	-0.26	Female
40	PLEKHG6	0.6	7.7e-05	0.043	-0.006	DOWN	0.45	0.78	0.028	Male
41	MAP1LC3B	6	8.3e-05	0.046	0.0042	UP	0.78	0.93	0.0074	Male
42	CLEC11A	5.5	8.7e-05	0.047	-0.011	DOWN	0.00079	0.038	-0.23	Female
43	COPRS	7.2	9.2e-05	0.048	-0.004	DOWN	0.19	0.57	-0.033	Female
44	WDR41	5	0.0001	0.049	-0.0046	DOWN	0.0003	0.022	-0.11	Female
45	HOXA4	3.2	0.0001	0.049	0.011	UP	0.65	0.88	0.033	Male
46	F13A1	4.7	0.0001	0.049	0.018	UP	0.62	0.87	0.057	Male

## Sheet: artery_coronary
Rank	Gene	intercept	p_value_age	BH_adjusted_age	age_coef	age effect	p_value_sex	BH_adjusted_sex	sex_coef	sex effect
1	LMO3	2.2	2.3e-09	4.6e-05	0.019	UP	0.00015	0.034	-0.27	Female
2	SEMA3E	0.0013	4.1e-09	4.6e-05	0.011	UP	0.099	0.74	-0.07	Female
3	GABRA4	0.45	1e-08	7.5e-05	0.021	UP	0.046	0.61	-0.17	Female
4	ENSG00000233928	-0.0045	9.7e-08	0.00055	0.0016	UP	0.00013	0.032	-0.027	Female
5	RPS2	11	2.6e-07	0.0011	-0.0066	DOWN	0.95	1	-0.0016	Female
6	RORB	-0.15	3e-07	0.0011	0.0088	UP	0.0071	0.32	0.11	Male
7	TCEAL2	3.1	8.9e-07	0.0028	0.012	UP	0.56	0.95	-0.031	Female
8	CADPS2	3.4	1e-06	0.0028	0.0061	UP	0.016	0.43	-0.069	Female
9	SIPA1L2	4.1	1.1e-06	0.0028	-0.0072	DOWN	0.2	0.84	0.043	Male
10	PCDH9	0.67	1.4e-06	0.0032	0.0079	UP	0.99	1	0.00032	Male
11	SLC16A5	3	2.5e-06	0.0048	-0.0095	DOWN	0.23	0.85	-0.055	Female
12	MIR34AHG	2.3	2.6e-06	0.0048	0.0095	UP	0.11	0.75	0.075	Male
13	RANBP17	1.4	2.9e-06	0.0051	-0.0054	DOWN	0.032	0.55	-0.056	Female
14	SRPX	8	5.1e-06	0.0082	-0.013	DOWN	0.0029	0.22	-0.19	Female
15	PTCHD4	0.25	8.3e-06	0.013	0.0076	UP	0.074	0.67	0.069	Male
16	GUCY1A2	2.9	1e-05	0.013	-0.014	DOWN	0.8	0.98	-0.019	Female
17	ANKRD33B	2.4	1e-05	0.013	-0.0079	DOWN	0.92	0.99	-0.0041	Female
18	EDA2R	2.4	1.1e-05	0.013	0.013	UP	0.1	0.74	0.11	Male
19	GABRB1	0.22	1.5e-05	0.018	0.011	UP	0.17	0.82	-0.076	Female
20	NEFH	1.3	1.6e-05	0.018	-0.008	DOWN	0.48	0.94	0.03	Male
21	MIF4GD	5.1	3e-05	0.031	-0.0046	DOWN	0.86	0.99	-0.0045	Female
22	CCN5	6.8	3e-05	0.031	0.016	UP	0.24	0.86	0.1	Male
23	MCF2	0.58	3.6e-05	0.036	0.0076	UP	0.49	0.94	0.029	Male
24	LTBP2	7.8	3.8e-05	0.036	0.0096	UP	0.012	0.39	0.13	Male
25	PLD1	3.7	5.3e-05	0.048	-0.0071	DOWN	0.17	0.81	0.056	Male
26	WNT2	0.093	5.7e-05	0.048	0.0098	UP	0.05	0.61	-0.11	Female
27	HCG11	3.8	5.7e-05	0.048	-0.0055	DOWN	0.61	0.96	-0.016	Female
28	ENSG00000265542	0.59	5.9e-05	0.048	0.01	UP	0.51	0.94	0.038	Male

## Sheet: artery_tibial
Rank	Gene	intercept	p_value_age	BH_adjusted_age	age_coef	age effect	p_value_sex	BH_adjusted_sex	sex_coef	sex effect
1	PCDH10	1.9	7e-25	1.5e-20	0.022	UP	0.87	0.96	0.01	Male
2	ARHGEF28	1.1	2.1e-22	2.2e-18	0.016	UP	0.025	0.22	0.11	Male
3	EDA2R	2	1.6e-21	1.2e-17	0.016	UP	0.74	0.92	0.017	Male
4	CADPS2	2.9	1.8e-19	1e-15	0.01	UP	0.036	0.26	-0.069	Female
5	FDXR	2	9.3e-19	4.1e-15	0.011	UP	0.56	0.84	0.021	Male
6	LMO3	2.7	6.3e-18	2.2e-14	0.02	UP	0.16	0.51	-0.096	Female
7	PTCHD4	0.045	7.2e-18	2.2e-14	0.008	UP	0.12	0.45	0.043	Male
8	ZMAT3	3.2	5.8e-17	1.6e-13	0.0076	UP	0.66	0.88	-0.012	Female
9	CCN5	7.7	3.5e-15	8.4e-12	0.019	UP	0.0018	0.053	0.22	Male
10	ZNF518B	2.6	2.7e-14	5.9e-11	-0.0079	DOWN	0.55	0.83	0.019	Male
11	TCEAL2	3.1	1.7e-13	3.5e-10	0.015	UP	0.0044	0.088	0.18	Male
12	CXXC4	0.4	2.9e-13	5.2e-10	0.01	UP	0.33	0.68	-0.04	Female
13	PCDH9	0.3	3.4e-13	5.7e-10	0.0079	UP	0.41	0.75	-0.026	Female
14	MIR34AHG	2.1	4.3e-13	6.7e-10	0.01	UP	0.084	0.38	-0.072	Female
15	RADX	0.65	5.3e-13	7.7e-10	0.009	UP	0.14	0.49	-0.054	Female
16	BMPR1B	1.5	5.9e-13	8e-10	0.012	UP	0.058	0.32	-0.096	Female
17	ASXL3	0.89	7.2e-13	9.2e-10	0.0067	UP	0.14	0.48	-0.041	Female
18	SCN3A	0.6	1.8e-12	2.2e-09	0.013	UP	0.0076	0.12	0.14	Male
19	FBXO41	0.39	2.2e-12	2.5e-09	0.0065	UP	0.12	0.45	0.043	Male
20	PCDH11X	0.16	1.6e-11	1.7e-08	0.01	UP	0.37	0.72	0.04	Male
21	RANBP17	1.6	2.8e-11	2.9e-08	-0.0054	DOWN	0.052	0.31	-0.047	Female
22	NOL4	0.41	3.9e-11	3.8e-08	0.0068	UP	0.3	0.66	-0.032	Female
23	AEN	3.5	1.2e-10	1.2e-07	0.0089	UP	0.63	0.87	0.02	Male
24	PCDH10-DT	0.15	4.8e-10	4.3e-07	0.0036	UP	0.77	0.92	0.0052	Male
25	EPHA6	0.027	5e-10	4.3e-07	0.0025	UP	0.096	0.41	0.02	Male
26	RPS27L	4.7	6.3e-10	5.2e-07	0.0045	UP	0.98	0.99	-0.00059	Female
27	THBS4	1.7	6.5e-10	5.2e-07	0.027	UP	0.56	0.84	-0.076	Female
28	KCTD8	0.19	7.5e-10	5.8e-07	0.0099	UP	0.98	0.99	0.00096	Male
29	SLC6A15	0.002	4.2e-09	3.1e-06	0.0043	UP	0.58	0.85	0.012	Male
30	CCDC181	0.52	5.3e-09	3.8e-06	0.007	UP	0.72	0.91	-0.013	Female
31	PHLDA3	5.8	5.9e-09	4.2e-06	0.0062	UP	0.24	0.61	0.038	Male
32	KCNK2	0.8	1.2e-08	8e-06	0.018	UP	0.27	0.64	0.1	Male
33	GABRA4	0.87	1.2e-08	8e-06	0.014	UP	0.11	0.44	-0.12	Female
34	PREX2	2.3	1.3e-08	8e-06	0.013	UP	0.0019	0.055	-0.22	Female
35	BAX	5	1.7e-08	1e-05	0.0045	UP	0.78	0.93	-0.0066	Female
36	LNCTAM34A	0.6	2.3e-08	1.4e-05	0.0068	UP	0.13	0.47	-0.056	Female
37	PTK7	1.8	3.9e-08	2.3e-05	-0.0086	DOWN	0.0091	0.13	-0.12	Female
38	NRG2	1.2	5.3e-08	3e-05	0.0073	UP	0.024	0.21	-0.092	Female
39	GABRB1	0.43	7.3e-08	4.1e-05	0.0083	UP	0.84	0.95	0.0094	Male
40	HSD17B6	3	8.6e-08	4.6e-05	0.013	UP	0.25	0.61	0.088	Male
41	CHMP1B2P	0.034	8.6e-08	4.6e-05	0.0046	UP	0.047	0.3	0.052	Male
42	LRRC3	2.5	2.2e-07	0.00011	-0.011	DOWN	0.12	0.45	-0.096	Female
43	SEMA3E	0.41	2.4e-07	0.00012	0.0098	UP	0.0043	0.088	-0.17	Female
44	ENSG00000267405	5.2	2.6e-07	0.00013	-0.01	DOWN	0.83	0.95	0.013	Male
45	BRSK1	3	3e-07	0.00014	-0.013	DOWN	9.8e-08	3.1e-05	0.4	Male
46	SKAP2	4	3.4e-07	0.00016	0.0069	UP	0.0017	0.051	0.13	Male
47	RILP	3.4	4.3e-07	0.0002	0.0052	UP	0.19	0.55	0.041	Male
48	SERPINA1	2.7	4.5e-07	0.0002	-0.012	DOWN	0.17	0.52	0.099	Male
49	PROS1	5.2	4.6e-07	0.0002	0.0084	UP	0.7	0.9	0.019	Male
50	ENSG00000267505	4.9	5.1e-07	0.00022	-0.01	DOWN	0.95	0.98	0.0039	Male
51	MIR497HG	3	6.1e-07	0.00026	0.0058	UP	0.034	0.25	0.074	Male
52	SEMA3C	3.9	7.9e-07	0.00033	0.0077	UP	0.86	0.96	-0.0083	Female
53	ZNF676	0.49	9.3e-07	0.00038	0.0053	UP	0.88	0.96	0.0052	Male
54	ROBO1	3.7	1e-06	0.00042	0.0041	UP	0.78	0.93	-0.0072	Female
55	CBLB	4.7	1.2e-06	0.00049	-0.0049	DOWN	0.27	0.64	-0.034	Female
56	CPEB1	1.7	1.3e-06	0.00051	0.0053	UP	0.27	0.64	-0.037	Female
57	ZNF385B	0.81	1.5e-06	0.00056	0.0089	UP	0.00059	0.027	-0.19	Female
58	MFAP5	5.1	1.6e-06	0.0006	0.012	UP	0.051	0.31	-0.15	Female
59	TYMS	1	2e-06	0.00074	0.0088	UP	0.83	0.95	0.012	Male
60	SPOCK3	-0.014	2e-06	0.00074	0.0084	UP	0.15	0.49	-0.078	Female
61	PCDHA10	0.088	2.2e-06	0.0008	0.002	UP	0.88	0.96	-0.002	Female
62	SPHKAP	0.36	4e-06	0.0014	0.011	UP	0.015	0.17	-0.18	Female
63	C4A	1.7	4.3e-06	0.0015	0.013	UP	0.45	0.78	-0.066	Female
64	TCEAL6	0.012	5e-06	0.0017	0.0076	UP	0.14	0.48	0.075	Male
65	RPS2	10	5e-06	0.0017	-0.0031	DOWN	0.073	0.36	0.037	Male
66	MMP24	0.87	5.5e-06	0.0018	-0.0048	DOWN	0.75	0.92	0.01	Male
67	TFDP1	4.4	5.7e-06	0.0018	-0.0052	DOWN	0.074	0.36	-0.062	Female
68	TUB	3.9	5.8e-06	0.0019	-0.007	DOWN	0.44	0.76	0.037	Male
69	KIF15	0.25	6e-06	0.0019	0.0029	UP	0.22	0.58	0.024	Male
70	SLC25A12	5.3	6.2e-06	0.0019	-0.0032	DOWN	0.13	0.46	0.033	Male
71	CCNG1	6.3	6.3e-06	0.0019	0.0032	UP	0.35	0.7	0.02	Male
72	LASP1	6.4	6.7e-06	0.002	-0.0037	DOWN	0.73	0.91	-0.0085	Female
73	POLH	2.7	7e-06	0.0021	0.0032	UP	0.86	0.96	0.0039	Male
74	GRID2	-0.0039	7.1e-06	0.0021	0.0022	UP	0.93	0.98	0.0012	Male
75	AHNAK2	3.3	8.9e-06	0.0026	0.0082	UP	0.034	0.25	-0.12	Female
76	VWCE	1	9.8e-06	0.0028	0.0058	UP	0.46	0.78	-0.029	Female
77	EYA4	0.55	1.1e-05	0.003	0.0065	UP	0.026	0.22	0.1	Male
78	CATSPER1	0.91	1.1e-05	0.0031	-0.0045	DOWN	0.073	0.36	0.057	Male
79	ENSG00000279805	1.4	1.2e-05	0.0033	-0.0057	DOWN	0.42	0.75	-0.032	Female
80	PCDHGB6	2.3	1.3e-05	0.0036	-0.0044	DOWN	0.48	0.79	0.022	Male
81	ADGRL1	2.9	1.3e-05	0.0036	-0.0051	DOWN	0.00041	0.021	0.13	Male
82	FERMT1	0.093	1.5e-05	0.004	0.0036	UP	0.062	0.33	-0.047	Female
83	SLITRK5	-0.072	1.8e-05	0.0048	0.0021	UP	0.0031	0.073	0.043	Male
84	ESR1	1.7	1.9e-05	0.0049	0.0054	UP	0.51	0.81	0.025	Male
85	GALNT12	1.4	1.9e-05	0.0049	0.0066	UP	1	1	-0.00026	Female
86	LINC00968	0.17	2e-05	0.0051	0.0064	UP	0.057	0.32	0.087	Male
87	SCN2A	0.088	2.1e-05	0.0052	0.0021	UP	0.42	0.75	0.012	Male
88	ENO1	9.1	2.1e-05	0.0052	0.0034	UP	0.94	0.98	0.0017	Male
89	PVT1	0.3	2.3e-05	0.0057	0.0022	UP	0.73	0.91	0.0055	Male
90	TYMSOS	0.11	2.6e-05	0.0063	0.0026	UP	0.37	0.71	-0.017	Female
91	RASSF2	2.7	2.7e-05	0.0063	0.0071	UP	0.013	0.16	0.13	Male
92	PAG1	2.5	2.8e-05	0.0066	0.0059	UP	3.1e-05	0.0037	-0.18	Female
93	AMOTL1	5.4	2.9e-05	0.0067	-0.003	DOWN	0.92	0.98	-0.0022	Female
94	FAM133A	1.7	3e-05	0.0067	0.0059	UP	0.13	0.46	-0.066	Female
95	TPTEP2	1.6	3e-05	0.0067	-0.004	DOWN	0.14	0.48	-0.043	Female
96	TBC1D22B	3.9	3e-05	0.0067	0.0032	UP	0.1	0.41	0.039	Male
97	EPHX4	0.2	3e-05	0.0067	0.0045	UP	0.68	0.89	-0.014	Female
98	MYO7B	1.5	3.3e-05	0.0072	-0.0067	DOWN	0.26	0.63	0.056	Male
99	ZNF516	2.6	3.3e-05	0.0072	-0.004	DOWN	0.92	0.97	0.0031	Male
100	G0S2	4.7	3.6e-05	0.0078	-0.022	DOWN	0.044	0.29	0.32	Male
101	PYHIN1	0.41	3.6e-05	0.0078	0.0048	UP	0.12	0.45	-0.055	Female
102	ZNF549	1.9	3.8e-05	0.0081	-0.0027	DOWN	0.22	0.58	-0.024	Female
103	JAM2	2.9	3.9e-05	0.0082	0.0057	UP	0.00075	0.031	0.14	Male
104	EPS8	7.1	4e-05	0.0084	-0.0033	DOWN	0.13	0.47	-0.037	Female
105	SCG2	2.2	4.2e-05	0.0086	0.014	UP	0.11	0.43	-0.17	Female
106	NALCN	2.1	4.3e-05	0.0088	0.0048	UP	0.028	0.23	0.078	Male
107	APOL3	4.7	4.4e-05	0.0089	-0.0056	DOWN	0.15	0.5	-0.059	Female
108	MBNL3	0.95	5.6e-05	0.011	0.0037	UP	1	1	-7e-05	Female
109	MDM2	3.9	5.9e-05	0.012	0.003	UP	0.035	0.25	0.048	Male
110	SORCS2	0.86	6e-05	0.012	0.0054	UP	0.92	0.97	0.0043	Male
111	DEGS2	0.77	6.1e-05	0.012	-0.0057	DOWN	0.0018	0.053	-0.14	Female
112	LRIF1	2.5	6.1e-05	0.012	0.0041	UP	0.39	0.73	0.027	Male
113	PDE4A	3.8	6.4e-05	0.012	-0.0052	DOWN	0.73	0.91	-0.014	Female
114	NRP2	2.8	6.5e-05	0.012	0.0066	UP	0.89	0.97	0.0069	Male
115	LIN7A	2.4	6.5e-05	0.012	0.0062	UP	1.6e-06	0.00034	-0.23	Female
116	IL20RA	0.52	6.6e-05	0.012	-0.0042	DOWN	0.5	0.8	-0.022	Female
117	RIMS1	0.7	6.8e-05	0.013	0.0068	UP	0.012	0.15	-0.13	Female
118	FAM153A	-0.0086	7.1e-05	0.013	0.0037	UP	0.016	0.17	0.069	Male
119	OXCT2	0.46	7.1e-05	0.013	-0.0048	DOWN	0.76	0.92	-0.011	Female
120	SOD2	6.6	7.4e-05	0.013	-0.0067	DOWN	0.62	0.86	-0.025	Female
121	GRIK3	0.19	7.5e-05	0.013	0.0049	UP	0.7	0.9	0.014	Male
122	GJC1	2.7	7.8e-05	0.014	-0.0054	DOWN	0.002	0.058	0.13	Male
123	CLDN23	2	7.8e-05	0.014	-0.0067	DOWN	0.21	0.57	0.065	Male
124	DDB2	4.8	8e-05	0.014	0.0045	UP	0.26	0.62	0.04	Male
125	PLCXD3	4	8.1e-05	0.014	-0.0079	DOWN	0.029	0.23	-0.13	Female
126	ENSG00000257894	0.79	8.2e-05	0.014	0.0058	UP	0.059	0.32	0.085	Male
127	TRAK2	5.9	8.3e-05	0.014	-0.0033	DOWN	0.043	0.28	-0.052	Female
128	NEGR1	3.8	8.4e-05	0.014	0.005	UP	0.74	0.91	0.013	Male
129	ESM1	0.75	8.5e-05	0.014	0.012	UP	0.37	0.72	0.081	Male
130	ENSG00000268555	0.54	8.6e-05	0.014	-0.0055	DOWN	0.24	0.61	0.05	Male
131	FOXP2	0.89	8.7e-05	0.014	0.0067	UP	0.11	0.42	-0.084	Female
132	PITPNM2	2.9	8.7e-05	0.014	0.0045	UP	0.086	0.38	-0.06	Female
133	ENSG00000272789	4.5	9e-05	0.015	-0.011	DOWN	0.61	0.86	0.045	Male
134	IL17D	2.8	9.3e-05	0.015	0.005	UP	3.1e-05	0.0036	0.16	Male
135	ENSG00000285744	0.32	9.3e-05	0.015	0.0052	UP	0.2	0.56	-0.053	Female
136	SLC9A8	3.7	0.0001	0.016	0.0027	UP	0.97	0.99	-0.00083	Female
137	ST6GAL1	4.8	0.0001	0.016	-0.0044	DOWN	0.84	0.95	0.0071	Male
138	SLC26A6	6.3	0.0001	0.016	-0.0047	DOWN	0.022	0.21	0.084	Male
139	CCDC85B	6.7	0.00011	0.017	0.0051	UP	0.69	0.9	0.016	Male
140	EMC10	5.1	0.00011	0.017	-0.0027	DOWN	0.91	0.97	-0.0024	Female
141	PAX6	-0.0042	0.00012	0.019	0.00097	UP	0.91	0.97	0.00083	Male
142	MAPK8IP2	0.24	0.00012	0.019	0.0036	UP	0.073	0.36	0.051	Male
143	CHI3L2	3.1	0.00013	0.019	-0.02	DOWN	0.52	0.82	0.1	Male
144	MGAM	0.67	0.00013	0.019	0.0082	UP	0.033	0.25	0.14	Male
145	ENSG00000233928	0.14	0.00013	0.019	0.0013	UP	0.0063	0.11	-0.028	Female
146	PTGFR	3.7	0.00013	0.019	-0.0087	DOWN	0.12	0.46	0.11	Male
147	SLC25A32	4.6	0.00013	0.02	0.0023	UP	0.00018	0.013	0.069	Male
148	SNRNP48	4	0.00014	0.02	-0.0025	DOWN	0.6	0.85	0.01	Male
149	ENSG00000250740	0.53	0.00014	0.021	0.0084	UP	0.0049	0.094	0.19	Male
150	GAL3ST4	2.9	0.00015	0.022	0.0044	UP	0.00069	0.029	0.12	Male
151	SIPA1L2	3	0.00015	0.022	-0.0053	DOWN	0.02	0.2	0.099	Male
152	ITLN1	3.3	0.00016	0.022	0.028	UP	0.0012	0.041	0.72	Male
153	USH1C	0.57	0.00016	0.023	-0.0048	DOWN	0.87	0.96	0.0063	Male
154	ALB	1.8	0.00016	0.023	-0.016	DOWN	0.48	0.79	-0.091	Female
155	LINC00475	0.35	0.00016	0.023	0.0035	UP	0.44	0.77	-0.022	Female
156	FMO1	0.078	0.00017	0.024	0.0042	UP	0.59	0.85	-0.018	Female
157	GTF3A	5.7	0.00017	0.024	0.0027	UP	0.14	0.47	-0.033	Female
158	CDH8	0.057	0.00018	0.024	0.0025	UP	0.16	0.5	-0.028	Female
159	AKR1C1	3.9	0.00018	0.025	-0.0085	DOWN	0.055	0.32	0.13	Male
160	GUCY1A2	1.8	0.00018	0.025	-0.007	DOWN	0.65	0.88	0.026	Male
161	SRC	4.5	0.00018	0.025	0.0034	UP	0.11	0.42	0.045	Male
162	MARCHF3	2.3	0.00019	0.025	-0.0059	DOWN	0.65	0.87	0.022	Male
163	VANGL2	1.1	0.0002	0.026	-0.0051	DOWN	0.43	0.76	-0.033	Female
164	CCDC144NL-AS1	0.8	0.0002	0.026	0.0054	UP	0.069	0.35	-0.081	Female
165	ANO3	0.43	0.0002	0.026	0.006	UP	0.34	0.69	-0.047	Female
166	ENSG00000263120	0.57	0.0002	0.026	-0.0031	DOWN	0.21	0.58	-0.032	Female
167	ATP6V1FNB	0.47	0.0002	0.026	0.0053	UP	0.0069	0.11	0.12	Male
168	CD34	4.4	0.0002	0.026	0.0061	UP	0.88	0.96	0.0075	Male
169	ENSG00000258976	0.28	0.00022	0.028	0.0062	UP	0.98	0.99	-0.0012	Female
170	SEC14L2	2.5	0.00022	0.028	-0.0056	DOWN	0.76	0.92	0.014	Male
171	LIPH	0.62	0.00023	0.029	0.0059	UP	0.051	0.31	-0.096	Female
172	NUCB2	4	0.00023	0.029	-0.0029	DOWN	0.035	0.26	-0.051	Female
173	LINC00622	1.3	0.00023	0.029	-0.0053	DOWN	0.63	0.87	-0.021	Female
174	PLEKHB1	1.8	0.00023	0.029	0.006	UP	0.39	0.73	-0.042	Female
175	MAPT	1.6	0.00024	0.029	-0.0061	DOWN	0.063	0.33	0.095	Male
176	H1-2	6	0.00024	0.03	0.0088	UP	0.2	0.56	0.093	Male
177	CDKN2D	5.1	0.00025	0.031	-0.0037	DOWN	0.27	0.63	-0.035	Female
178	L1CAM	1.4	0.00025	0.031	0.0087	UP	0.43	0.76	0.057	Male
179	FBXL8	3	0.00026	0.031	0.0038	UP	0.027	0.23	0.07	Male
180	RENO1	1	0.00026	0.032	-0.0034	DOWN	0.83	0.95	-0.0063	Female
181	RNF43	0.061	0.00027	0.032	0.0018	UP	0.026	0.22	0.034	Male
182	PXDNL	0.33	0.00027	0.033	0.0041	UP	0.83	0.95	-0.0074	Female
183	NPAS4	1.1	0.00027	0.033	0.005	UP	0.22	0.59	0.052	Male
184	BTG2	9.3	0.00028	0.033	-0.0084	DOWN	0.15	0.49	-0.1	Female
185	HDAC9	2.3	0.00028	0.033	0.0056	UP	0.32	0.67	-0.047	Female
186	FZD6	4.4	0.0003	0.035	0.0032	UP	0.37	0.72	-0.024	Female
187	XKR8	3.4	0.0003	0.035	-0.0031	DOWN	0.0056	0.1	-0.073	Female
188	LSR	3.3	0.0003	0.035	-0.0069	DOWN	0.28	0.64	0.063	Male
189	COLCA1	0.63	0.0003	0.035	0.0042	UP	0.0086	0.13	0.093	Male
190	FBXO2	1.9	0.0003	0.035	-0.0066	DOWN	0.61	0.86	0.028	Male
191	TESPA1	0.2	0.00031	0.035	0.003	UP	0.06	0.33	0.047	Male
192	ENSG00000255310	1.9	0.00031	0.035	-0.0066	DOWN	0.8	0.94	-0.015	Female
193	LRRC8B	1.3	0.00031	0.035	0.0037	UP	0.32	0.68	0.031	Male
194	FRMD3	2	0.00032	0.035	0.0047	UP	0.06	0.33	-0.075	Female
195	ITPR2	2.7	0.00032	0.035	0.003	UP	0.00068	0.029	0.088	Male
196	ENSG00000269918	1.6	0.00032	0.035	-0.0062	DOWN	0.48	0.79	0.037	Male
197	CD300LG	2.7	0.00032	0.036	-0.011	DOWN	0.00056	0.026	-0.33	Female
198	SH3BP5	4.4	0.00032	0.036	0.0066	UP	0.57	0.84	-0.032	Female
199	ATP5F1E	6.5	0.00033	0.036	0.0021	UP	0.17	0.52	0.025	Male
200	SLC16A4	3.5	0.00033	0.036	0.0041	UP	0.2	0.55	-0.045	Female
201	HPSE	1.1	0.00033	0.036	0.0057	UP	0.8	0.94	0.012	Male
202	SLC25A37	4.4	0.00033	0.036	-0.0036	DOWN	0.67	0.88	-0.013	Female
203	PABPC5	2.1	0.00033	0.036	0.0031	UP	0.71	0.9	-0.0099	Female
204	RNF39	1.4	0.00033	0.036	-0.0047	DOWN	0.96	0.99	0.002	Male
205	AP1S2	3.8	0.00034	0.036	0.0025	UP	0.094	0.4	-0.036	Female
206	GLYCTK	2	0.00034	0.036	-0.0039	DOWN	0.99	1	0.0004	Male
207	PIK3IP1	5.5	0.00035	0.037	0.0045	UP	0.00082	0.033	0.13	Male
208	MFSD4A	0.74	0.00035	0.037	0.0057	UP	0.12	0.45	-0.077	Female
209	TRAM1L1	0.76	0.00035	0.037	0.0042	UP	0.069	0.35	-0.066	Female
210	ENSG00000245869	3	0.00035	0.037	0.0076	UP	0.24	0.61	-0.076	Female
211	MTND5P1	1	0.00036	0.037	-0.0052	DOWN	0.084	0.38	-0.077	Female
212	PGBD1	2.8	0.00036	0.037	0.003	UP	0.15	0.49	0.038	Male
213	PALD1	3.5	0.00036	0.037	0.0045	UP	0.0072	0.11	0.1	Male
214	RPS19	8.3	0.00036	0.037	0.0021	UP	0.31	0.67	0.018	Male
215	FAM89A	2.3	0.00038	0.038	-0.0058	DOWN	0.067	0.34	0.092	Male
216	A4GALT	5.8	0.00038	0.038	-0.0035	DOWN	0.55	0.83	-0.018	Female
217	ENSG00000273374	0.51	0.00039	0.039	0.0033	UP	0.16	0.51	-0.04	Female
218	SYT1	0.4	0.0004	0.04	0.0046	UP	0.15	0.5	0.057	Male
219	SHC2	3.7	0.00041	0.041	-0.0091	DOWN	0.32	0.68	-0.078	Female
220	ADAMTSL5	2.2	0.00042	0.042	-0.0085	DOWN	0.27	0.64	-0.081	Female
221	CDKN2C	5	0.00043	0.042	0.0038	UP	0.084	0.38	0.058	Male
222	C15orf62	2.3	0.00044	0.043	-0.0039	DOWN	0.0072	0.11	-0.091	Female
223	RPUSD4	4.3	0.00044	0.043	0.0024	UP	0.11	0.44	0.034	Male
224	SYT7	0.33	0.00044	0.043	0.0035	UP	0.84	0.95	-0.0063	Female
225	LGI3	2.5	0.00045	0.043	-0.0097	DOWN	0.93	0.98	-0.0078	Female
226	PPP2R2C	1.3	0.00045	0.043	-0.008	DOWN	0.34	0.69	-0.066	Female
227	ZKSCAN8P1	1.2	0.00047	0.045	0.0042	UP	0.033	0.25	0.078	Male
228	DRD1	0.18	0.00049	0.047	0.0047	UP	1.8e-05	0.0024	0.18	Male
229	ANKH	5.8	0.00049	0.047	-0.003	DOWN	0.43	0.76	-0.021	Female
230	LGR5	1.3	0.0005	0.047	0.0099	UP	0.95	0.98	-0.0055	Female
231	C3orf33	2.5	0.0005	0.047	0.0033	UP	0.63	0.87	0.014	Male
232	DMRTA1	0.2	0.0005	0.047	0.0023	UP	0.48	0.79	0.014	Male
233	PICART1	2	0.00051	0.047	-0.0038	DOWN	0.017	0.18	-0.08	Female
234	NADSYN1	4.2	0.00051	0.047	0.0021	UP	0.03	0.24	0.04	Male
235	CD2AP	3.9	0.00052	0.048	0.002	UP	0.019	0.19	0.041	Male
236	COL18A1-AS1	0.61	0.00052	0.048	-0.0038	DOWN	0.52	0.82	0.021	Male
237	UNC13B	4.4	0.00053	0.049	-0.0033	DOWN	0.046	0.29	-0.058	Female
238	ACADL	5.1	0.00054	0.049	0.005	UP	9.2e-10	4.6e-07	0.28	Male

## Sheet: bladder
Rank	Gene	intercept	p_value_age	BH_adjusted_age	age_coef	age effect	p_value_sex	BH_adjusted_sex	sex_coef	sex effect
1	EDA2R	1.1	5e-07	0.012	0.028	UP	0.18	1	0.17	Male

## Sheet: brain_amygdala
Rank	Gene	intercept	p_value_age	BH_adjusted_age	age_coef	age effect	p_value_sex	BH_adjusted_sex	sex_coef	sex effect
1	TAFA1	3.4	3.1e-08	0.00072	-0.018	DOWN	0.097	1	0.098	Male
2	STXBP2	3	2.6e-07	0.0021	-0.014	DOWN	0.2	1	0.065	Male
3	FTH1P4	1.2	4.3e-07	0.0021	-0.012	DOWN	0.19	1	0.056	Male
4	ATP2B2	4.7	5.3e-07	0.0021	-0.014	DOWN	0.74	1	-0.017	Female
5	ITGA9	1.9	5.8e-07	0.0021	-0.0098	DOWN	0.45	1	-0.028	Female
6	GPHN	4.2	6.2e-07	0.0021	-0.011	DOWN	0.78	1	-0.012	Female
7	SOCS2-AS1	1.2	6.4e-07	0.0021	-0.0095	DOWN	0.64	1	0.016	Male
8	PLCL1	3.9	9e-07	0.0022	-0.012	DOWN	0.43	1	-0.035	Female
9	TP53INP2	9	9.4e-07	0.0022	-0.017	DOWN	0.7	1	0.026	Male
10	IPMK	2.2	9.6e-07	0.0022	-0.0079	DOWN	0.59	1	-0.016	Female
11	ETFA	4.6	1.3e-06	0.0027	-0.011	DOWN	0.46	1	-0.032	Female
12	ERC2	3.4	1.9e-06	0.0037	-0.013	DOWN	0.43	1	0.042	Male
13	NREP	2	2.3e-06	0.0038	-0.0094	DOWN	0.52	1	0.024	Male
14	FMNL1	5.1	2.4e-06	0.0038	-0.013	DOWN	0.98	1	-0.0012	Female
15	TRAK1	4.3	2.7e-06	0.0038	-0.01	DOWN	0.72	1	-0.014	Female
16	AGPAT5	4.4	2.9e-06	0.0038	-0.01	DOWN	0.93	1	0.0036	Male
17	LCLAT1	1.7	3e-06	0.0038	-0.0076	DOWN	0.86	1	0.0055	Male
18	MOBP	8.2	3.1e-06	0.0038	-0.018	DOWN	0.67	1	0.03	Male
19	DCLK1	4.1	3.1e-06	0.0038	-0.014	DOWN	0.72	1	-0.02	Female
20	IGF2BP2	1	3.3e-06	0.0039	-0.01	DOWN	0.7	1	-0.016	Female
21	SOCS2	1.9	3.9e-06	0.0041	-0.012	DOWN	0.051	1	0.097	Male
22	KCTD3	5	3.9e-06	0.0041	-0.011	DOWN	0.98	1	0.0012	Male
23	GPR26	1.9	4.1e-06	0.0041	-0.015	DOWN	0.23	1	0.073	Male
24	MCCC1	4	4.9e-06	0.0044	-0.01	DOWN	0.17	1	-0.057	Female
25	ENSG00000206567	2	5.1e-06	0.0044	-0.009	DOWN	0.063	1	0.07	Male
26	SNHG12	3	5.2e-06	0.0044	-0.011	DOWN	0.67	1	0.019	Male
27	SLC35G1	1.3	5.2e-06	0.0044	-0.0073	DOWN	0.93	1	0.0026	Male
28	MARCHF4	3.2	5.3e-06	0.0044	-0.011	DOWN	0.36	1	-0.044	Female
29	ZNF107	1.2	5.6e-06	0.0044	-0.0068	DOWN	0.74	1	-0.0096	Female
30	TMEM169	2.1	6.1e-06	0.0044	-0.0093	DOWN	0.45	1	0.03	Male
31	NUP42	3.7	6.2e-06	0.0044	-0.012	DOWN	0.47	1	0.038	Male
32	PDGFRA	5.4	6.4e-06	0.0044	-0.02	DOWN	0.43	1	-0.064	Female
33	ENSG00000260926	0.58	6.6e-06	0.0044	-0.0052	DOWN	0.086	1	0.038	Male
34	NFATC2	1.6	6.9e-06	0.0044	-0.011	DOWN	0.62	1	0.022	Male
35	TSPAN17	4.4	7e-06	0.0044	-0.012	DOWN	0.87	1	-0.0082	Female
36	ELL2	4.5	7e-06	0.0044	-0.014	DOWN	0.23	1	0.071	Male
37	P2RY11	4	7.3e-06	0.0044	-0.011	DOWN	0.86	1	-0.0079	Female
38	ANXA1	3.7	7.4e-06	0.0044	-0.021	DOWN	0.39	1	0.077	Male
39	BBLN	9.2	7.5e-06	0.0044	-0.013	DOWN	0.74	1	0.019	Male
40	TBC1D12	3.7	8.7e-06	0.0049	-0.0099	DOWN	0.99	1	0.00042	Male
41	POLD4	5	8.9e-06	0.0049	-0.011	DOWN	0.64	1	-0.021	Female
42	DPYS	0.92	8.9e-06	0.0049	-0.0072	DOWN	0.42	1	-0.025	Female
43	DCX	2.3	9.6e-06	0.005	-0.0091	DOWN	0.021	1	-0.091	Female
44	BICC1	1	9.6e-06	0.005	-0.0063	DOWN	0.0043	0.85	-0.078	Female
45	PRICKLE2	3.8	9.7e-06	0.005	-0.0099	DOWN	0.22	1	0.052	Male
46	VMP1	4.4	9.8e-06	0.005	-0.013	DOWN	0.96	1	0.0028	Male
47	C11orf87	3.1	1e-05	0.0051	-0.01	DOWN	0.5	1	0.029	Male
48	ALPK3	1.9	1.1e-05	0.0051	-0.012	DOWN	0.25	1	-0.058	Female
49	PARD3	3.7	1.1e-05	0.0051	-0.01	DOWN	0.37	1	-0.04	Female
50	KLF2P2	0.66	1.1e-05	0.0052	-0.007	DOWN	0.25	1	-0.035	Female
51	RHBDL2	2.8	1.2e-05	0.0052	-0.0098	DOWN	0.31	1	-0.043	Female
52	PURG	2.8	1.2e-05	0.0052	-0.009	DOWN	0.084	1	-0.067	Female
53	LYPLA1	3.3	1.3e-05	0.0052	-0.0094	DOWN	0.94	1	-0.003	Female
54	PLP2	4	1.3e-05	0.0052	-0.016	DOWN	0.094	1	-0.12	Female
55	AXL	4.7	1.3e-05	0.0052	-0.012	DOWN	0.33	1	0.05	Male
56	PTK7	1.8	1.3e-05	0.0052	-0.0083	DOWN	0.035	1	-0.077	Female
57	HCG11	2.9	1.3e-05	0.0052	-0.0085	DOWN	0.16	1	-0.052	Female
58	RHOV	2.1	1.3e-05	0.0052	-0.013	DOWN	0.71	1	-0.021	Female
59	SELENBP1	6.5	1.3e-05	0.0053	-0.013	DOWN	0.025	1	0.13	Male
60	TMEM177	3	1.4e-05	0.0053	-0.0095	DOWN	0.09	1	0.07	Male
61	SCG2	7.1	1.4e-05	0.0054	-0.02	DOWN	0.62	1	0.042	Male
62	ZNF37BP	3.3	1.5e-05	0.0054	-0.0097	DOWN	0.039	1	0.089	Male
63	SLC25A20	4.5	1.5e-05	0.0054	-0.012	DOWN	0.76	1	0.015	Male
64	EIF2S2P4	0.83	1.5e-05	0.0054	-0.0073	DOWN	0.91	1	-0.0038	Female
65	RUVBL1	3.5	1.6e-05	0.0054	-0.01	DOWN	0.7	1	0.017	Male
66	RBM12B	2.2	1.6e-05	0.0054	-0.0078	DOWN	0.24	1	0.04	Male
67	USP45	1.9	1.6e-05	0.0054	-0.0069	DOWN	0.28	1	-0.033	Female
68	ATP8A1	4.8	1.6e-05	0.0054	-0.01	DOWN	0.48	1	-0.032	Female
69	TMSB4XP8	4.4	1.6e-05	0.0054	-0.024	DOWN	0.39	1	-0.089	Female
70	SH2B3	3.5	1.6e-05	0.0054	-0.011	DOWN	0.45	1	0.035	Male
71	SIAE	4.3	1.7e-05	0.0054	-0.011	DOWN	0.4	1	-0.042	Female
72	GSTM2	4.4	1.7e-05	0.0054	-0.011	DOWN	0.7	1	0.018	Male
73	CREG2	4.5	1.7e-05	0.0054	-0.013	DOWN	0.98	1	0.0016	Male
74	SETBP1	1.9	1.7e-05	0.0054	-0.0068	DOWN	0.97	1	0.0011	Male
75	ARIH2	4.1	1.8e-05	0.0054	-0.0089	DOWN	0.65	1	-0.018	Female
76	TNFRSF1B	4.1	1.8e-05	0.0055	-0.016	DOWN	0.32	1	0.069	Male
77	CAMKK2	5.7	1.9e-05	0.0055	-0.013	DOWN	0.57	1	0.034	Male
78	GPR158	2.9	1.9e-05	0.0055	-0.011	DOWN	0.2	1	-0.064	Female
79	DECR1	4.8	1.9e-05	0.0055	-0.011	DOWN	0.34	1	-0.046	Female
80	MMP16	2.7	1.9e-05	0.0056	-0.0097	DOWN	0.31	1	-0.044	Female
81	SLC14A1	5	2.1e-05	0.0057	-0.025	DOWN	0.51	1	0.073	Male
82	RPL10P16	3.3	2.1e-05	0.0057	-0.017	DOWN	0.95	1	-0.0046	Female
83	HPCA	7.5	2.1e-05	0.0057	-0.017	DOWN	0.33	1	0.072	Male
84	PAQR6	9.6	2.1e-05	0.0057	-0.014	DOWN	0.53	1	-0.039	Female
85	LIMS1	2.9	2.2e-05	0.0057	-0.01	DOWN	0.36	1	0.041	Male
86	ASL	3.1	2.2e-05	0.0057	-0.0089	DOWN	0.27	1	0.045	Male
87	SLC12A6	3.1	2.2e-05	0.0057	-0.0084	DOWN	0.48	1	-0.026	Female
88	ANXA2P2	0.74	2.2e-05	0.0057	-0.0084	DOWN	0.44	1	0.029	Male
89	PABPC1	6.3	2.3e-05	0.0057	-0.011	DOWN	0.83	1	0.011	Male
90	SH3BP5L	3.9	2.3e-05	0.0057	-0.0096	DOWN	0.31	1	-0.043	Female
91	KIF7	2.3	2.3e-05	0.0057	-0.0088	DOWN	0.59	1	0.021	Male
92	C2	2.1	2.3e-05	0.0057	-0.013	DOWN	0.92	1	0.0061	Male
93	ENSG00000255366	3	2.4e-05	0.0057	-0.0091	DOWN	0.65	1	-0.018	Female
94	GAS5	5.9	2.4e-05	0.0057	-0.011	DOWN	0.63	1	0.024	Male
95	PREX2	3.7	2.4e-05	0.0057	-0.0098	DOWN	0.57	1	-0.025	Female
96	HENMT1	3.5	2.5e-05	0.0057	-0.01	DOWN	0.059	1	0.088	Male
97	ACTR3B	5	2.5e-05	0.0057	-0.011	DOWN	0.62	1	-0.024	Female
98	MEIS1	2.2	2.5e-05	0.0057	-0.0092	DOWN	0.95	1	-0.0026	Female
99	RCC1	2.2	2.5e-05	0.0057	-0.0086	DOWN	0.94	1	0.003	Male
100	SLC30A4	2.1	2.5e-05	0.0057	-0.0065	DOWN	0.46	1	0.022	Male
101	DBI	8.4	2.5e-05	0.0057	-0.013	DOWN	0.58	1	0.032	Male
102	BACE1	4.9	2.6e-05	0.0058	-0.0094	DOWN	0.29	1	-0.045	Female
103	CSNK1A1	5.2	2.6e-05	0.0058	-0.0092	DOWN	0.93	1	-0.0035	Female
104	ZNF883	2.8	2.7e-05	0.0059	-0.01	DOWN	0.37	1	-0.041	Female
105	THAP7-AS1	2.1	2.7e-05	0.0059	-0.01	DOWN	0.21	1	0.059	Male
106	SAT1	8.6	2.7e-05	0.0059	-0.013	DOWN	0.097	1	0.097	Male
107	RPS2P55	1.1	2.7e-05	0.0059	-0.0083	DOWN	0.22	1	-0.046	Female
108	PCP4L1	4.7	2.8e-05	0.0059	-0.017	DOWN	0.38	1	0.068	Male
109	VPS13B-DT	2.3	2.9e-05	0.0061	-0.008	DOWN	0.51	1	-0.024	Female
110	MAGI2	2.8	2.9e-05	0.0061	-0.0084	DOWN	0.94	1	0.0031	Male
111	ACAA2	5.5	2.9e-05	0.0061	-0.011	DOWN	0.62	1	-0.026	Female
112	ACOT9	3.2	2.9e-05	0.0061	-0.0084	DOWN	0.53	1	0.024	Male
113	TMEM254	3.9	3.1e-05	0.0063	-0.0092	DOWN	0.24	1	-0.049	Female
114	TRIO	4	3.1e-05	0.0063	-0.0097	DOWN	0.33	1	-0.044	Female
115	IL27RA	2	3.1e-05	0.0063	-0.01	DOWN	0.54	1	0.029	Male
116	TMEM179	4.2	3.2e-05	0.0064	-0.011	DOWN	0.33	1	0.049	Male
117	CAMK4	3.3	3.2e-05	0.0064	-0.01	DOWN	0.058	1	-0.091	Female
118	UCK2	3	3.3e-05	0.0064	-0.0084	DOWN	0.35	1	-0.036	Female
119	RCOR1	2.8	3.3e-05	0.0064	-0.0084	DOWN	0.93	1	-0.0032	Female
120	KCTD20	4.4	3.5e-05	0.0067	-0.0089	DOWN	0.8	1	-0.01	Female
121	MALT1	2.1	3.5e-05	0.0067	-0.0081	DOWN	0.8	1	-0.0097	Female
122	KALRN	2.8	3.6e-05	0.0067	-0.0081	DOWN	0.62	1	0.018	Male
123	NME7	3.2	3.6e-05	0.0067	-0.0099	DOWN	0.41	1	0.038	Male
124	PACC1	4	3.6e-05	0.0067	-0.011	DOWN	0.23	1	-0.059	Female
125	EMP3	5	3.7e-05	0.0067	-0.014	DOWN	0.61	1	-0.033	Female
126	TMEM163	4.5	3.7e-05	0.0067	-0.013	DOWN	0.96	1	0.0032	Male
127	MRPS14	5.4	3.7e-05	0.0067	-0.0089	DOWN	0.88	1	-0.0062	Female
128	DNAAF10	2.5	3.8e-05	0.0067	-0.0085	DOWN	0.6	1	0.021	Male
129	KDM4A	3.4	3.8e-05	0.0067	-0.0085	DOWN	0.69	1	0.016	Male
130	SMURF2	3.6	3.8e-05	0.0068	-0.0081	DOWN	0.84	1	0.0073	Male
131	AGTRAP	4	3.9e-05	0.0068	-0.01	DOWN	0.6	1	0.025	Male
132	PAFAH2	2.5	3.9e-05	0.0068	-0.0078	DOWN	0.81	1	0.0088	Male
133	ULK2	4.2	4e-05	0.0068	-0.0093	DOWN	0.97	1	-0.0019	Female
134	GNA13	4.6	4e-05	0.0068	-0.012	DOWN	0.6	1	0.028	Male
135	VSTM2L	6.8	4e-05	0.0068	-0.014	DOWN	0.81	1	0.016	Male
136	IDH2	6.7	4e-05	0.0068	-0.011	DOWN	0.15	1	-0.074	Female
137	NPEPL1	5.4	4.1e-05	0.0068	-0.011	DOWN	0.41	1	0.042	Male
138	ENSG00000237807	2.3	4.1e-05	0.0068	-0.012	DOWN	0.083	1	-0.1	Female
139	DANCR	3.3	4.1e-05	0.0068	-0.0083	DOWN	0.48	1	-0.027	Female
140	PDK4	5.9	4.2e-05	0.0068	-0.017	DOWN	0.15	1	0.12	Male
141	PAPOLG	2.2	4.2e-05	0.0068	-0.0074	DOWN	0.65	1	0.016	Male
142	WNT5B	1.7	4.2e-05	0.0069	-0.0084	DOWN	0.088	1	-0.067	Female
143	PON2	7.6	4.3e-05	0.0069	-0.012	DOWN	0.94	1	0.0038	Male
144	FZD2	1.7	4.3e-05	0.0069	-0.01	DOWN	0.22	1	-0.058	Female
145	EDA2R	0.26	4.3e-05	0.0069	0.0089	UP	0.14	1	0.062	Male
146	LRRTM1	2.9	4.4e-05	0.0069	-0.0089	DOWN	0.13	1	-0.064	Female
147	B3GALNT2	2.3	4.4e-05	0.0069	-0.0075	DOWN	0.94	1	0.0025	Male
148	MN1	3	4.5e-05	0.0069	-0.012	DOWN	0.94	1	0.0038	Male
149	AIF1L	7.4	4.5e-05	0.0069	-0.014	DOWN	0.83	1	-0.014	Female
150	MSRB1	4.5	4.7e-05	0.0069	-0.01	DOWN	0.79	1	-0.013	Female
151	MAML2	2.8	4.7e-05	0.0069	-0.01	DOWN	0.38	1	-0.042	Female
152	FZD1	2.3	4.7e-05	0.0069	-0.0088	DOWN	0.33	1	-0.04	Female
153	ENSG00000260664	3.7	4.8e-05	0.0069	-0.011	DOWN	0.65	1	0.022	Male
154	KLHL2	5.7	4.8e-05	0.0069	-0.011	DOWN	0.65	1	-0.023	Female
155	JPT2	3.6	4.8e-05	0.0069	-0.012	DOWN	0.2	1	-0.072	Female
156	STK38	4.1	4.8e-05	0.0069	-0.0092	DOWN	0.76	1	0.013	Male
157	LBR	3.1	4.8e-05	0.0069	-0.0085	DOWN	0.64	1	-0.019	Female
158	GABRA3	3.7	4.8e-05	0.0069	-0.011	DOWN	0.84	1	0.01	Male
159	PAG1	2.4	4.8e-05	0.0069	-0.0073	DOWN	0.41	1	0.028	Male
160	PSMB8-AS1	2.7	4.9e-05	0.0069	-0.013	DOWN	0.45	1	0.046	Male
161	ARL13B	2.3	4.9e-05	0.0069	-0.0072	DOWN	0.88	1	-0.0052	Female
162	PDHB	6	5e-05	0.0069	-0.0089	DOWN	0.81	1	-0.01	Female
163	TMEFF1	5.2	5e-05	0.0069	-0.01	DOWN	0.21	1	-0.062	Female
164	WASF1	6	5e-05	0.0069	-0.01	DOWN	0.4	1	-0.041	Female
165	ADAM23	3.7	5e-05	0.0069	-0.009	DOWN	0.82	1	0.0094	Male
166	EPB41L2	5.4	5e-05	0.0069	-0.011	DOWN	0.35	1	-0.047	Female
167	MRPS12	5	5e-05	0.0069	-0.01	DOWN	0.87	1	-0.0076	Female
168	PRPSAP2	4.1	5e-05	0.0069	-0.0088	DOWN	0.94	1	-0.0029	Female
169	FTH1P10	2.5	5.1e-05	0.007	-0.017	DOWN	0.37	1	-0.07	Female
170	NRIP1	2.1	5.2e-05	0.0071	-0.0072	DOWN	0.49	1	-0.023	Female
171	TMED3	1.9	5.3e-05	0.0072	-0.0066	DOWN	0.93	1	-0.0026	Female
172	MIR34AHG	0.25	5.4e-05	0.0072	0.0068	UP	0.24	1	0.038	Male
173	ZNF74	3.3	5.4e-05	0.0072	-0.0084	DOWN	0.98	1	-0.0012	Female
174	TFDP1	4.9	5.5e-05	0.0072	-0.0094	DOWN	0.91	1	-0.005	Female
175	ENSG00000287936	1.3	5.5e-05	0.0072	-0.0089	DOWN	0.58	1	0.023	Male
176	CYRIB	4.5	5.5e-05	0.0072	-0.0094	DOWN	0.23	1	-0.054	Female
177	COLGALT1	4.2	5.5e-05	0.0072	-0.0093	DOWN	0.84	1	-0.0086	Female
178	ZNF214	1.1	5.6e-05	0.0072	-0.0053	DOWN	0.26	1	0.028	Male
179	PPP1R18	4	5.7e-05	0.0072	-0.0098	DOWN	0.83	1	-0.0099	Female
180	BYSL	3.4	5.7e-05	0.0072	-0.0095	DOWN	0.96	1	-0.0021	Female
181	DLG3	4.1	5.7e-05	0.0072	-0.0093	DOWN	0.33	1	-0.043	Female
182	DUSP8	5.9	5.7e-05	0.0072	-0.0099	DOWN	0.87	1	0.0079	Male
183	ZEB1-AS1	2.2	5.7e-05	0.0072	-0.0081	DOWN	0.24	1	-0.045	Female
184	PPIL1	4.9	5.8e-05	0.0072	-0.009	DOWN	0.84	1	-0.0088	Female
185	UBXN2B	4.2	5.8e-05	0.0073	-0.0089	DOWN	0.72	1	0.015	Male
186	BICD2	3.8	5.9e-05	0.0073	-0.0094	DOWN	0.96	1	-0.0024	Female
187	NDC80	0.25	6.1e-05	0.0075	-0.0031	DOWN	0.21	1	0.019	Male
188	WDR19	3.3	6.2e-05	0.0075	-0.0081	DOWN	0.62	1	-0.019	Female
189	MTX1	3.3	6.2e-05	0.0075	-0.0092	DOWN	0.78	1	0.012	Male
190	LINC00958	0.26	6.2e-05	0.0075	-0.0023	DOWN	0.54	1	-0.0067	Female
191	WRAP53	2.2	6.2e-05	0.0075	-0.0074	DOWN	0.76	1	-0.011	Female
192	TFAM	3	6.3e-05	0.0075	-0.0072	DOWN	0.77	1	-0.0098	Female
193	PLPPR4	4.8	6.3e-05	0.0075	-0.011	DOWN	0.93	1	-0.0046	Female
194	NLGN4X	3.3	6.3e-05	0.0075	-0.0091	DOWN	1.1e-05	0.0081	-0.2	Female
195	MB21D2	2.4	6.3e-05	0.0075	-0.0095	DOWN	0.92	1	0.0046	Male
196	TCTN1	3.1	6.5e-05	0.0077	-0.009	DOWN	0.91	1	-0.0046	Female
197	ST8SIA3	4.1	6.5e-05	0.0077	-0.01	DOWN	0.22	1	0.059	Male
198	LINC00634	5.9	6.6e-05	0.0077	-0.011	DOWN	0.22	1	-0.063	Female
199	LNCTAM34A	-0.002	6.6e-05	0.0077	0.0049	UP	0.42	1	0.019	Male
200	NAA40	3.7	6.7e-05	0.0077	-0.0088	DOWN	0.9	1	0.005	Male
201	TLCD3B	3.8	6.7e-05	0.0077	-0.0094	DOWN	0.1	1	-0.074	Female
202	CMTM6	4.1	6.7e-05	0.0077	-0.0098	DOWN	0.7	1	0.018	Male
203	DCAF6	4.5	6.8e-05	0.0077	-0.0091	DOWN	0.87	1	0.0069	Male
204	FKBP1C	1.4	6.8e-05	0.0077	-0.0085	DOWN	0.2	1	0.052	Male
205	GLT1D1	3.5	6.8e-05	0.0077	-0.0099	DOWN	0.23	1	-0.057	Female
206	FOXJ3	4.1	7e-05	0.0078	-0.0085	DOWN	0.79	1	0.011	Male
207	CACNG7	6.6	7e-05	0.0078	-0.0093	DOWN	0.45	1	-0.033	Female
208	AGTPBP1	4.4	7.1e-05	0.0078	-0.0097	DOWN	0.93	1	0.0043	Male
209	UQCR11	7	7.1e-05	0.0078	-0.0092	DOWN	0.79	1	0.012	Male
210	GCDH	4.5	7.2e-05	0.0079	-0.011	DOWN	0.9	1	-0.0069	Female
211	ZFP28	2.8	7.2e-05	0.008	-0.0068	DOWN	0.49	1	-0.023	Female
212	MGAT4B	4.9	7.3e-05	0.008	-0.0093	DOWN	0.39	1	-0.039	Female
213	BLMH	4	7.3e-05	0.008	-0.0085	DOWN	0.42	1	-0.033	Female
214	QARS1	4.9	7.6e-05	0.0082	-0.0083	DOWN	0.76	1	-0.012	Female
215	PPM1G	5.5	7.7e-05	0.0082	-0.009	DOWN	0.15	1	-0.062	Female
216	PLEKHJ1	5.1	7.7e-05	0.0083	-0.0086	DOWN	0.44	1	-0.032	Female
217	PGM2L1	3.9	7.8e-05	0.0083	-0.011	DOWN	0.087	1	0.088	Male
218	NBPF11	2.2	8e-05	0.0084	-0.0088	DOWN	0.82	1	-0.0099	Female
219	BRINP3	3.7	8.1e-05	0.0084	-0.011	DOWN	0.17	1	-0.072	Female
220	SPTLC2	4.1	8.1e-05	0.0084	-0.0091	DOWN	0.66	1	-0.019	Female
221	ZBTB14	3.3	8.2e-05	0.0084	-0.0082	DOWN	0.73	1	-0.014	Female
222	PNPLA8	5	8.2e-05	0.0084	-0.0083	DOWN	0.92	1	0.0039	Male
223	FERMT2	5.5	8.3e-05	0.0084	-0.0093	DOWN	0.56	1	-0.026	Female
224	IQSEC3	5.3	8.4e-05	0.0084	-0.011	DOWN	0.7	1	0.02	Male
225	CCNE1	2.3	8.4e-05	0.0084	-0.0093	DOWN	0.56	1	0.027	Male
226	SIRT4	2.2	8.4e-05	0.0084	-0.009	DOWN	0.64	1	-0.02	Female
227	ZBTB18	6.3	8.4e-05	0.0084	-0.01	DOWN	0.57	1	0.028	Male
228	LINC01896	5.5	8.5e-05	0.0084	-0.011	DOWN	0.63	1	0.025	Male
229	CIDECP1	4.1	8.5e-05	0.0084	-0.0097	DOWN	0.61	1	-0.024	Female
230	EPHA5	2.4	8.5e-05	0.0084	-0.01	DOWN	0.84	1	-0.01	Female
231	CARMIL1	3.5	8.6e-05	0.0084	-0.01	DOWN	0.95	1	0.003	Male
232	SLC25A19	2.2	8.7e-05	0.0084	-0.0088	DOWN	0.43	1	0.034	Male
233	VLDLR-AS1	1.1	8.7e-05	0.0084	-0.0056	DOWN	0.68	1	-0.011	Female
234	GLYCTK	1.3	8.7e-05	0.0084	-0.0062	DOWN	0.75	1	0.0097	Male
235	DENND4A	2.8	8.8e-05	0.0084	-0.0074	DOWN	0.73	1	0.013	Male
236	SLC37A3	2.8	8.9e-05	0.0084	-0.0083	DOWN	0.61	1	-0.021	Female
237	ENSG00000289393	2.4	9e-05	0.0084	-0.011	DOWN	0.79	1	-0.014	Female
238	RSPH9	2.2	9e-05	0.0084	-0.01	DOWN	0.78	1	0.013	Male
239	MTERF3	3.9	9e-05	0.0084	-0.0096	DOWN	0.71	1	0.017	Male
240	RALGAPA2	2.2	9e-05	0.0084	-0.0075	DOWN	0.25	1	0.042	Male
241	OXLD1	4.9	9e-05	0.0084	-0.0096	DOWN	0.74	1	-0.015	Female
242	DYNLT1	6.2	9e-05	0.0084	-0.011	DOWN	0.42	1	-0.043	Female
243	MIOS	2.9	9.1e-05	0.0084	-0.0072	DOWN	0.59	1	0.019	Male
244	SERPINF1	4.4	9.1e-05	0.0084	-0.015	DOWN	0.2	1	-0.096	Female
245	GALNTL6	1.4	9.1e-05	0.0084	-0.0081	DOWN	0.39	1	-0.034	Female
246	NUDT22	4.2	9.2e-05	0.0084	-0.0099	DOWN	0.92	1	0.0051	Male
247	HMGB3	3.8	9.2e-05	0.0084	-0.0087	DOWN	0.34	1	0.041	Male
248	STRN	3.1	9.2e-05	0.0084	-0.0076	DOWN	0.79	1	-0.0098	Female
249	DDOST	5.4	9.2e-05	0.0084	-0.0077	DOWN	0.3	1	-0.039	Female
250	DHTKD1	3.9	9.3e-05	0.0084	-0.0091	DOWN	0.88	1	-0.0065	Female
251	NDC1	2.4	9.3e-05	0.0084	-0.0066	DOWN	0.45	1	0.025	Male
252	LRFN5	2.4	9.4e-05	0.0084	-0.0078	DOWN	0.041	1	-0.079	Female
253	SLC39A7	5.2	9.4e-05	0.0084	-0.0096	DOWN	0.34	1	-0.045	Female
254	RPS2	9.1	9.4e-05	0.0084	-0.0097	DOWN	0.33	1	-0.047	Female
255	MBLAC2	2.5	9.5e-05	0.0084	-0.0073	DOWN	0.34	1	-0.034	Female
256	ZNF354A	3.2	9.5e-05	0.0084	-0.0084	DOWN	0.36	1	0.037	Male
257	LRRC57	2.8	9.6e-05	0.0084	-0.0075	DOWN	0.78	1	0.01	Male
258	BTG1	4.5	9.6e-05	0.0084	-0.01	DOWN	0.68	1	0.02	Male
259	NT5C2	3.1	9.6e-05	0.0084	-0.008	DOWN	0.92	1	0.0042	Male
260	DCUN1D1	3.3	9.6e-05	0.0084	-0.0076	DOWN	0.8	1	-0.0092	Female
261	GNL3	4.9	9.6e-05	0.0084	-0.0099	DOWN	0.87	1	-0.0078	Female
262	RPL18AP3	4.1	9.6e-05	0.0084	-0.017	DOWN	0.67	1	-0.035	Female
263	CHSY1	3.7	9.7e-05	0.0084	-0.01	DOWN	0.44	1	0.038	Male
264	PRKCI	3.6	9.7e-05	0.0084	-0.0081	DOWN	0.71	1	-0.015	Female
265	RBL2	4.4	9.7e-05	0.0084	-0.0091	DOWN	0.59	1	0.024	Male
266	CTTNBP2NL	2.9	9.8e-05	0.0084	-0.0079	DOWN	0.49	1	0.027	Male
267	MED27	3.3	9.8e-05	0.0084	-0.0076	DOWN	0.92	1	-0.004	Female
268	SLC18B1	5.4	9.8e-05	0.0084	-0.01	DOWN	0.86	1	-0.0087	Female
269	XKR8	3	9.9e-05	0.0084	-0.0093	DOWN	0.29	1	-0.049	Female
270	PLAG1	0.96	9.9e-05	0.0084	-0.0051	DOWN	0.96	1	0.0014	Male
271	NBEA	2.2	9.9e-05	0.0084	-0.0065	DOWN	0.71	1	0.012	Male
272	ENSG00000270866	4.3	0.0001	0.0084	-0.011	DOWN	0.073	1	-0.095	Female
273	TMEM198B	3.9	0.0001	0.0084	-0.0088	DOWN	0.65	1	-0.02	Female
274	SLC2A5	3.5	0.0001	0.0084	-0.014	DOWN	0.48	1	0.05	Male
275	TMEM45A	1.9	0.0001	0.0084	-0.009	DOWN	0.054	1	-0.085	Female
276	WDR45	4.6	0.0001	0.0084	-0.0083	DOWN	0.41	1	0.034	Male
277	CDKN2AIPNL	4.6	0.0001	0.0084	-0.0098	DOWN	0.82	1	0.011	Male
278	PRMT6	2.9	0.0001	0.0084	-0.0085	DOWN	0.98	1	-0.00096	Female
279	LAMC1	2.8	0.0001	0.0084	-0.0092	DOWN	0.76	1	0.014	Male
280	SMUG1	3.1	0.0001	0.0084	-0.0077	DOWN	0.63	1	0.018	Male
281	GLT8D1	4.6	0.0001	0.0084	-0.0087	DOWN	0.51	1	-0.028	Female
282	CRADD	2.4	0.0001	0.0084	-0.0075	DOWN	0.74	1	-0.012	Female
283	ENSG00000286833	1.2	0.0001	0.0084	-0.0059	DOWN	0.92	1	0.0029	Male
284	ZFR	6	0.0001	0.0084	-0.0083	DOWN	0.94	1	0.0031	Male
285	ENTPD1	3.2	0.0001	0.0084	-0.0079	DOWN	0.83	1	0.0082	Male
286	TBRG1	4.9	0.0001	0.0084	-0.0093	DOWN	0.51	1	-0.03	Female
287	KIF18B	0.66	0.00011	0.0085	-0.0056	DOWN	0.81	1	-0.0065	Female
288	MPP7	1.8	0.00011	0.0085	-0.0088	DOWN	0.71	1	-0.016	Female
289	ANLN	5.8	0.00011	0.0085	-0.012	DOWN	0.062	1	-0.11	Female
290	PROCR	2.5	0.00011	0.0085	-0.012	DOWN	0.91	1	-0.0066	Female
291	CIAPIN1	4.6	0.00011	0.0085	-0.0089	DOWN	0.69	1	-0.017	Female
292	RNF41	4.3	0.00011	0.0085	-0.0084	DOWN	0.66	1	0.018	Male
293	GSTK1	5	0.00011	0.0085	-0.0088	DOWN	0.77	1	-0.013	Female
294	ENSG00000237214	1.6	0.00011	0.0086	-0.012	DOWN	0.96	1	0.0032	Male
295	CA13	1.6	0.00011	0.0086	-0.0082	DOWN	0.82	1	0.0093	Male
296	SRD5A1	3.2	0.00011	0.0086	-0.008	DOWN	0.53	1	-0.025	Female
297	CDK17	4.7	0.00011	0.0086	-0.009	DOWN	0.97	1	-0.0019	Female
298	ZNF629	3.5	0.00011	0.0087	-0.008	DOWN	0.16	1	-0.056	Female
299	ARHGAP29	2.4	0.00011	0.0087	-0.0087	DOWN	0.2	1	0.056	Male
300	PYGO1	2	0.00011	0.0087	-0.0066	DOWN	0.074	1	-0.059	Female
301	FBXW9	2.7	0.00011	0.0087	-0.0094	DOWN	0.21	1	0.058	Male
302	RAB3A	7.9	0.00011	0.0087	-0.012	DOWN	0.27	1	0.065	Male
303	SEC24B	3.6	0.00011	0.0087	-0.0077	DOWN	0.88	1	0.0057	Male
304	C17orf49	3.9	0.00011	0.0087	-0.0091	DOWN	0.88	1	0.007	Male
305	PLCB1	3.1	0.00011	0.0087	-0.0083	DOWN	0.14	1	-0.06	Female
306	PRORP	3	0.00011	0.0087	-0.008	DOWN	0.84	1	0.0077	Male
307	PAN3	3.2	0.00011	0.0087	-0.0072	DOWN	0.61	1	-0.018	Female
308	TVP23C	1.2	0.00012	0.0087	-0.0058	DOWN	0.54	1	-0.017	Female
309	DLG2	4.8	0.00012	0.0087	-0.0087	DOWN	0.58	1	-0.024	Female
310	TMEM178B	3.1	0.00012	0.0087	-0.008	DOWN	0.66	1	-0.017	Female
311	GUK1	7.8	0.00012	0.0087	-0.011	DOWN	0.57	1	-0.03	Female
312	LINC00665	2.3	0.00012	0.0087	-0.0072	DOWN	0.86	1	-0.0062	Female
313	LGI1	3.8	0.00012	0.0087	-0.0092	DOWN	0.99	1	-0.00058	Female
314	C6orf62	6.9	0.00012	0.0087	-0.0095	DOWN	0.85	1	0.009	Male
315	DDHD2	4.9	0.00012	0.0087	-0.0088	DOWN	0.63	1	0.021	Male
316	BCKDHB	3.7	0.00012	0.0087	-0.01	DOWN	0.43	1	-0.039	Female
317	AMPD2	5	0.00012	0.0087	-0.0095	DOWN	0.57	1	0.027	Male
318	ATRAID	5.8	0.00012	0.0088	-0.0087	DOWN	0.89	1	0.0059	Male
319	MIS12	3.8	0.00012	0.0088	-0.0087	DOWN	0.72	1	-0.016	Female
320	C12orf4	2.9	0.00012	0.0088	-0.0078	DOWN	0.89	1	-0.0052	Female
321	ATP5F1A	6.9	0.00012	0.0088	-0.0093	DOWN	0.98	1	-0.0011	Female
322	SMPD3	2.6	0.00012	0.0088	-0.0084	DOWN	0.37	1	-0.038	Female
323	EIF4EBP1	4	0.00012	0.0088	-0.012	DOWN	0.38	1	-0.054	Female
324	RNF144B	2.8	0.00012	0.0088	-0.011	DOWN	0.14	1	0.078	Male
325	DAPK1	3.7	0.00012	0.0088	-0.0095	DOWN	0.59	1	-0.026	Female
326	AREL1	3.5	0.00012	0.0088	-0.0079	DOWN	0.67	1	-0.017	Female
327	FRAT2	3.2	0.00013	0.0088	-0.011	DOWN	0.28	1	0.06	Male
328	MATK	4.8	0.00013	0.0089	-0.01	DOWN	0.2	1	0.065	Male
329	NETO2	2.7	0.00013	0.0089	-0.0091	DOWN	0.7	1	0.017	Male
330	TBRG4	4.2	0.00013	0.0089	-0.0081	DOWN	0.65	1	-0.018	Female
331	CA11	9.1	0.00013	0.0089	-0.012	DOWN	0.84	1	0.012	Male
332	EEF1B2P3	2.5	0.00013	0.0089	-0.013	DOWN	0.7	1	0.026	Male
333	TOMM40L	3.9	0.00013	0.0089	-0.0093	DOWN	0.82	1	-0.01	Female
334	RCL1	2.3	0.00013	0.0089	-0.0082	DOWN	0.76	1	-0.013	Female
335	CDK5R1	5.7	0.00013	0.0089	-0.0095	DOWN	0.14	1	0.071	Male
336	TACC2	2.7	0.00013	0.0089	-0.0085	DOWN	0.67	1	-0.018	Female
337	ARHGAP22	3.3	0.00013	0.0089	-0.01	DOWN	0.75	1	-0.016	Female
338	MAD2L1BP	3.5	0.00013	0.0089	-0.0086	DOWN	0.54	1	-0.026	Female
339	KSR1	3.5	0.00013	0.0089	-0.0076	DOWN	0.49	1	0.026	Male
340	GFOD2	3.1	0.00013	0.0089	-0.0073	DOWN	0.63	1	-0.018	Female
341	PPP3CB	5.4	0.00013	0.0089	-0.0084	DOWN	0.63	1	0.021	Male
342	TET2	1.7	0.00013	0.0089	-0.0059	DOWN	0.73	1	0.01	Male
343	CDK16	6.1	0.00013	0.0089	-0.0081	DOWN	0.15	1	-0.059	Female
344	TBC1D8	2.9	0.00013	0.0089	-0.012	DOWN	0.97	1	0.002	Male
345	ZDHHC20	4.2	0.00013	0.0089	-0.011	DOWN	0.15	1	-0.076	Female
346	FIP1L1	4.6	0.00013	0.0089	-0.0083	DOWN	0.52	1	-0.027	Female
347	CAMSAP1	4	0.00013	0.0089	-0.0079	DOWN	0.79	1	-0.01	Female
348	STMP1	4.4	0.00014	0.0089	-0.0094	DOWN	0.59	1	-0.025	Female
349	KLHL35	2	0.00014	0.0089	-0.0076	DOWN	0.76	1	-0.012	Female
350	UTP25	1.9	0.00014	0.0089	-0.0062	DOWN	0.13	1	0.048	Male
351	SLC25A12	4.1	0.00014	0.0089	-0.0092	DOWN	0.64	1	0.021	Male
352	APC	5.9	0.00014	0.0089	-0.012	DOWN	0.59	1	-0.032	Female
353	LPCAT3	2	0.00014	0.0089	-0.0079	DOWN	0.037	1	0.083	Male
354	TRIM46	3.2	0.00014	0.0089	-0.0076	DOWN	0.99	1	-0.00065	Female
355	BEND6	4	0.00014	0.0089	-0.0096	DOWN	0.78	1	-0.013	Female
356	IFI27L1	4	0.00014	0.0089	-0.011	DOWN	0.55	1	-0.032	Female
357	ACAA1	5.3	0.00014	0.0089	-0.009	DOWN	0.6	1	-0.023	Female
358	SMIM17	3.3	0.00014	0.0089	-0.0096	DOWN	0.9	1	0.0058	Male
359	RAI14	3	0.00014	0.0089	-0.009	DOWN	0.62	1	-0.022	Female
360	MRPL44	4.3	0.00014	0.0089	-0.0086	DOWN	0.8	1	-0.011	Female
361	TBCEL	2.7	0.00014	0.0089	-0.0079	DOWN	0.84	1	0.0077	Male
362	B4GALT2	5.6	0.00014	0.0089	-0.0083	DOWN	0.39	1	-0.036	Female
363	AGT	7	0.00014	0.0089	-0.014	DOWN	0.1	1	0.11	Male
364	CYTH1	5.2	0.00014	0.0089	-0.0088	DOWN	0.62	1	-0.022	Female
365	LIMD1	1.8	0.00014	0.0089	-0.0076	DOWN	0.098	1	-0.063	Female
366	NRM	2.3	0.00014	0.0089	-0.0077	DOWN	0.69	1	0.016	Male
367	ECHDC1	4.2	0.00014	0.0089	-0.0085	DOWN	0.68	1	0.017	Male
368	TRAM1L1	3.1	0.00014	0.0089	-0.0084	DOWN	0.55	1	-0.025	Female
369	ENSG00000278730	6.1	0.00014	0.0089	-0.0097	DOWN	0.55	1	-0.029	Female
370	TMEM132D	2.1	0.00014	0.0089	-0.0081	DOWN	0.86	1	-0.0072	Female
371	TRIM11	2.4	0.00014	0.0089	-0.0077	DOWN	0.16	1	0.054	Male
372	NUP93	2.9	0.00014	0.0089	-0.0082	DOWN	0.83	1	-0.0091	Female
373	NPHS1	0.48	0.00014	0.0089	-0.0044	DOWN	0.2	1	0.028	Male
374	PLPPR2	7	0.00015	0.009	-0.0087	DOWN	0.051	1	-0.086	Female
375	SIRT2	7.1	0.00015	0.009	-0.0094	DOWN	0.13	1	-0.072	Female
376	ENSG00000286760	1.3	0.00015	0.009	-0.0069	DOWN	0.26	1	-0.039	Female
377	HSBP1	4.9	0.00015	0.009	-0.0086	DOWN	0.73	1	-0.015	Female
378	NCOA3	2.4	0.00015	0.009	-0.0071	DOWN	0.57	1	0.02	Male
379	N4BP3	1.8	0.00015	0.009	-0.0081	DOWN	0.11	1	-0.065	Female
380	NT5DC1	3.2	0.00015	0.009	-0.0078	DOWN	0.49	1	-0.027	Female
381	MYO5A	4.6	0.00015	0.009	-0.0091	DOWN	0.36	1	-0.042	Female
382	WWTR1	3.8	0.00015	0.009	-0.012	DOWN	0.36	1	0.053	Male
383	OTUD7B	3.8	0.00015	0.009	-0.0085	DOWN	0.57	1	-0.024	Female
384	PDZD4	8.3	0.00015	0.009	-0.011	DOWN	0.44	1	-0.042	Female
385	HNRNPKP4	0.84	0.00015	0.009	-0.0068	DOWN	0.71	1	-0.013	Female
386	RPLP0	8.7	0.00015	0.009	-0.0091	DOWN	0.18	1	-0.062	Female
387	LRWD1	4	0.00015	0.009	-0.0089	DOWN	0.14	1	-0.066	Female
388	ENSG00000229422	1.5	0.00015	0.009	-0.011	DOWN	0.095	1	0.094	Male
389	TRIP10	3.8	0.00015	0.009	-0.0097	DOWN	0.95	1	-0.0034	Female
390	ENSG00000256594	1.1	0.00015	0.009	-0.0066	DOWN	0.87	1	0.0056	Male
391	ENPP6	2.2	0.00015	0.009	-0.013	DOWN	0.15	1	-0.096	Female
392	RAB4A	5.2	0.00015	0.009	-0.0085	DOWN	0.9	1	-0.0056	Female
393	ZNF827	2	0.00015	0.0091	-0.0061	DOWN	0.74	1	-0.01	Female
394	LINC00511	1.3	0.00015	0.0091	-0.0055	DOWN	0.8	1	-0.0072	Female
395	PPP1CA	5.8	0.00016	0.0091	-0.0083	DOWN	0.75	1	-0.014	Female
396	STAMBP	2.8	0.00016	0.0091	-0.0076	DOWN	0.54	1	-0.024	Female
397	ENSG00000272973	3.2	0.00016	0.0091	-0.014	DOWN	0.92	1	-0.0068	Female
398	HSD17B4	5.1	0.00016	0.0091	-0.0087	DOWN	0.55	1	-0.026	Female
399	IRAK1	4.9	0.00016	0.0091	-0.0093	DOWN	0.42	1	0.038	Male
400	ALG13	3	0.00016	0.0091	-0.0068	DOWN	0.76	1	-0.01	Female
401	PHTF1	2.5	0.00016	0.0091	-0.0072	DOWN	0.46	1	-0.027	Female
402	TBC1D22B	3.3	0.00016	0.0091	-0.0075	DOWN	0.83	1	0.0079	Male
403	MDFIC	2.4	0.00016	0.0091	-0.0081	DOWN	0.85	1	0.0076	Male
404	MID1	2.4	0.00016	0.0092	-0.0087	DOWN	0.71	1	-0.016	Female
405	ZNF660	1.4	0.00016	0.0092	-0.006	DOWN	0.25	1	-0.035	Female
406	AFG3L2	3.2	0.00016	0.0092	-0.0079	DOWN	0.74	1	0.013	Male
407	SPI1	3.5	0.00016	0.0093	-0.01	DOWN	0.53	1	-0.032	Female
408	RPN2	5.8	0.00016	0.0093	-0.0085	DOWN	0.56	1	-0.025	Female
409	IFNAR2	2.2	0.00016	0.0093	-0.0092	DOWN	0.98	1	-0.001	Female
410	LOXL4	1.2	0.00016	0.0093	-0.011	DOWN	0.71	1	-0.02	Female
411	SEPTIN10	3.7	0.00017	0.0093	-0.0088	DOWN	0.23	1	-0.054	Female
412	FRRS1L	4.3	0.00017	0.0093	-0.0094	DOWN	0.92	1	-0.0046	Female
413	MTG1	4.7	0.00017	0.0093	-0.011	DOWN	0.87	1	0.0092	Male
414	CAT	5.2	0.00017	0.0093	-0.011	DOWN	0.82	1	0.014	Male
415	CCDC80	1.8	0.00017	0.0093	-0.012	DOWN	0.32	1	-0.061	Female
416	ENHO	9.3	0.00017	0.0093	-0.011	DOWN	0.37	1	0.051	Male
417	ENSG00000271380	2	0.00017	0.0093	-0.011	DOWN	0.23	1	0.07	Male
418	NUDT6	1.9	0.00017	0.0093	-0.0082	DOWN	0.45	1	0.032	Male
419	PXMP2	4.5	0.00017	0.0093	-0.0094	DOWN	0.58	1	-0.027	Female
420	MRM3	3.4	0.00017	0.0093	-0.0077	DOWN	0.45	1	0.029	Male
421	LRRC34	2.5	0.00017	0.0093	-0.0088	DOWN	0.69	1	-0.018	Female
422	ADGRB3	3.8	0.00017	0.0093	-0.0082	DOWN	0.37	1	-0.037	Female
423	HEATR5A	3.2	0.00017	0.0093	-0.0081	DOWN	0.84	1	-0.0084	Female
424	MARK4	4.8	0.00017	0.0093	-0.0091	DOWN	0.94	1	-0.0034	Female
425	KCNQ2	5.9	0.00017	0.0093	-0.0099	DOWN	0.54	1	-0.031	Female
426	SSBP4	6.4	0.00017	0.0093	-0.0099	DOWN	0.81	1	0.012	Male
427	GART	3.3	0.00017	0.0093	-0.0079	DOWN	0.83	1	0.0085	Male
428	CEP128	0.83	0.00017	0.0093	-0.0044	DOWN	0.22	1	0.028	Male
429	C3orf52	0.27	0.00017	0.0093	-0.0031	DOWN	0.11	1	-0.025	Female
430	SLC25A5	7.4	0.00017	0.0093	-0.0084	DOWN	0.2	1	-0.055	Female
431	TTPAL	2.8	0.00017	0.0093	-0.0077	DOWN	0.4	1	0.033	Male
432	IL6ST	5.5	0.00017	0.0093	-0.0088	DOWN	0.33	1	0.043	Male
433	PCBD2	2.3	0.00017	0.0093	-0.0068	DOWN	0.59	1	-0.019	Female
434	NFIA-AS2	0.87	0.00018	0.0094	-0.0055	DOWN	0.13	1	-0.043	Female
435	CAPN15	3.2	0.00018	0.0094	-0.0069	DOWN	0.57	1	-0.02	Female
436	TSPAN2	1.2	0.00018	0.0094	-0.009	DOWN	0.96	1	-0.0022	Female
437	RNF34	4.3	0.00018	0.0094	-0.008	DOWN	0.97	1	-0.0017	Female
438	GEMIN2	2.9	0.00018	0.0094	-0.008	DOWN	0.51	1	0.027	Male
439	POLR2G	5.8	0.00018	0.0094	-0.0085	DOWN	0.65	1	-0.019	Female
440	TIPARP-AS1	1.2	0.00018	0.0094	-0.0077	DOWN	0.53	1	0.025	Male
441	SYBU	5	0.00018	0.0094	-0.0096	DOWN	0.5	1	0.033	Male
442	RFT1	2.6	0.00018	0.0094	-0.0073	DOWN	0.83	1	0.0082	Male
443	SRGAP2	3.6	0.00018	0.0094	-0.0085	DOWN	0.98	1	-0.0013	Female
444	GLCCI1	3.1	0.00018	0.0094	-0.0083	DOWN	0.7	1	-0.016	Female
445	PBDC1	4.2	0.00018	0.0094	-0.009	DOWN	0.68	1	-0.019	Female
446	DLST	5.2	0.00018	0.0094	-0.008	DOWN	0.88	1	-0.0062	Female
447	GNG5	3.8	0.00018	0.0094	-0.0084	DOWN	0.63	1	0.021	Male
448	TLE1P1	1.7	0.00018	0.0094	-0.011	DOWN	0.82	1	0.014	Male
449	TBC1D10A	4.1	0.00018	0.0094	-0.011	DOWN	0.69	1	-0.023	Female
450	FAM110A	1.8	0.00018	0.0094	-0.0088	DOWN	0.11	1	-0.072	Female
451	TGIF2	2.2	0.00018	0.0095	-0.008	DOWN	0.61	1	0.021	Male
452	RASSF8-AS1	2.6	0.00018	0.0095	-0.007	DOWN	0.52	1	-0.023	Female
453	RAB15	5.3	0.00019	0.0095	-0.01	DOWN	0.92	1	-0.0051	Female
454	ANGPTL2	3.7	0.00019	0.0095	-0.012	DOWN	0.14	1	-0.09	Female
455	NAV3	3	0.00019	0.0095	-0.0077	DOWN	0.56	1	-0.023	Female
456	PPFIA3	5.4	0.00019	0.0095	-0.0099	DOWN	0.3	1	0.052	Male
457	R3HCC1L	2.8	0.00019	0.0095	-0.0077	DOWN	0.31	1	0.04	Male
458	DIXDC1	4	0.00019	0.0095	-0.0095	DOWN	0.91	1	-0.0055	Female
459	CS	5.8	0.00019	0.0095	-0.0076	DOWN	0.58	1	-0.021	Female
460	DGKI	1.9	0.00019	0.0095	-0.0066	DOWN	0.82	1	-0.0077	Female
461	AASS	4	0.00019	0.0096	-0.0085	DOWN	0.12	1	-0.068	Female
462	ENSG00000272163	3.6	0.00019	0.0096	-0.011	DOWN	0.32	1	0.058	Male
463	HDHD5	4.2	0.00019	0.0096	-0.0086	DOWN	0.24	1	-0.052	Female
464	SPRY4-AS1	0.39	0.00019	0.0096	-0.0032	DOWN	0.85	1	0.0031	Male
465	ERGIC3	6.1	0.00019	0.0096	-0.0085	DOWN	0.27	1	-0.049	Female
466	CCDC171	1	0.00019	0.0096	-0.0043	DOWN	0.67	1	-0.0093	Female
467	MAN1A2	3.5	0.00019	0.0096	-0.0076	DOWN	0.95	1	0.0024	Male
468	HDGF	6.1	0.0002	0.0097	-0.0087	DOWN	0.39	1	-0.039	Female
469	RDH14	4	0.0002	0.0097	-0.0084	DOWN	0.81	1	0.01	Male
470	LINC02367	0.3	0.0002	0.0097	-0.0031	DOWN	0.16	1	-0.023	Female
471	OSTC	4.5	0.0002	0.0097	-0.0082	DOWN	0.85	1	-0.0081	Female
472	PRR5	4	0.0002	0.0097	-0.01	DOWN	0.79	1	-0.014	Female
473	ENSG00000279673	2.8	0.0002	0.0097	-0.0093	DOWN	0.35	1	-0.044	Female
474	UBE2H	5.9	0.0002	0.0097	-0.0085	DOWN	0.25	1	-0.05	Female
475	SHB	2.7	0.0002	0.0097	-0.0096	DOWN	0.64	1	-0.023	Female
476	AIMP2	3.3	0.0002	0.0097	-0.0091	DOWN	0.44	1	0.036	Male
477	KIAA1958	1.9	0.0002	0.0097	-0.0064	DOWN	0.44	1	-0.025	Female
478	PPIB	6.7	0.0002	0.0097	-0.0089	DOWN	0.37	1	-0.041	Female
479	GALNT1	3.7	0.0002	0.0097	-0.0078	DOWN	0.95	1	0.0026	Male
480	ATG16L1	3.4	0.0002	0.0097	-0.0077	DOWN	0.69	1	-0.016	Female
481	TMEM240	3.8	0.0002	0.0097	-0.0089	DOWN	0.8	1	0.012	Male
482	CAPZA2	4.9	0.0002	0.0097	-0.0082	DOWN	0.76	1	-0.013	Female
483	KLHDC2	4.2	0.0002	0.0097	-0.0077	DOWN	0.43	1	-0.031	Female
484	COQ9	5.5	0.0002	0.0097	-0.0077	DOWN	0.23	1	-0.047	Female
485	SUCLA2	3.6	0.0002	0.0097	-0.0075	DOWN	0.92	1	-0.004	Female
486	JAK3	2.7	0.00021	0.0098	-0.01	DOWN	0.55	1	0.031	Male
487	PCDHA2	0.71	0.00021	0.0098	-0.0054	DOWN	0.61	1	-0.014	Female
488	MIR155HG	0.95	0.00021	0.0098	-0.0072	DOWN	0.94	1	-0.0029	Female
489	TLE1	5	0.00021	0.0098	-0.0091	DOWN	1	1	0.00029	Male
490	METTL3	4.1	0.00021	0.0098	-0.0076	DOWN	0.36	1	-0.036	Female
491	RGS17	1.9	0.00021	0.0098	-0.007	DOWN	0.62	1	-0.018	Female
492	ENSG00000274987	1.6	0.00021	0.0098	-0.011	DOWN	0.058	1	0.1	Male
493	LTBP1	2.9	0.00021	0.0098	-0.011	DOWN	0.55	1	-0.033	Female
494	C2orf27A	1.7	0.00021	0.0098	-0.0068	DOWN	0.2	1	-0.045	Female
495	SGCB	5.2	0.00021	0.0098	-0.0082	DOWN	0.84	1	0.0086	Male
496	MRM1	2.4	0.00021	0.0098	-0.0082	DOWN	0.32	1	-0.042	Female
497	RPLP0P6	2.9	0.00021	0.0098	-0.014	DOWN	0.43	1	-0.059	Female
498	CDK8	3.3	0.00021	0.0098	-0.0084	DOWN	0.75	1	-0.014	Female
499	PELI1	4.1	0.00021	0.0098	-0.0094	DOWN	0.91	1	-0.0056	Female
500	RAB13	5	0.00021	0.0098	-0.01	DOWN	0.7	1	-0.021	Female
501	SNX7	3.6	0.00021	0.0098	-0.0095	DOWN	0.59	1	-0.026	Female
502	ZNF559	2.2	0.00021	0.0098	-0.0084	DOWN	0.16	1	0.061	Male
503	PGS1	4	0.00021	0.0099	-0.0079	DOWN	0.87	1	-0.0069	Female
504	TPBGL	2.1	0.00022	0.0099	-0.0084	DOWN	0.78	1	-0.012	Female
505	SYNGAP1	4.5	0.00022	0.0099	-0.0088	DOWN	0.91	1	-0.0052	Female
506	TXNDC15	4.9	0.00022	0.0099	-0.0083	DOWN	0.82	1	0.0098	Male
507	ZMYM4	3.9	0.00022	0.0099	-0.0076	DOWN	0.76	1	-0.012	Female
508	TCF7L2	3.1	0.00022	0.0099	-0.0085	DOWN	0.88	1	-0.0064	Female
509	AP4M1	2.8	0.00022	0.0099	-0.0073	DOWN	0.16	1	0.053	Male
510	ZBTB7B	3.7	0.00022	0.0099	-0.0087	DOWN	0.67	1	-0.019	Female
511	CDYL	2.9	0.00022	0.0099	-0.0069	DOWN	0.38	1	0.031	Male
512	RPS4XP16	1.4	0.00022	0.0099	-0.0085	DOWN	0.54	1	-0.027	Female
513	RIDA	7	0.00022	0.0099	-0.011	DOWN	0.16	1	-0.079	Female
514	SLC35C2	4	0.00022	0.0099	-0.009	DOWN	0.89	1	0.0062	Male
515	MYL12A	5.1	0.00022	0.0099	-0.0094	DOWN	0.52	1	-0.031	Female
516	EZH2	1.1	0.00022	0.01	-0.0053	DOWN	0.56	1	-0.016	Female
517	MANBAL	5.7	0.00022	0.01	-0.0078	DOWN	0.52	1	-0.026	Female
518	SYP	7.2	0.00022	0.01	-0.011	DOWN	0.91	1	-0.0061	Female
519	ZKSCAN5	2.7	0.00022	0.01	-0.0065	DOWN	0.85	1	-0.0062	Female
520	ZMYM5	2.9	0.00023	0.01	-0.0081	DOWN	0.71	1	0.015	Male
521	RABEPK	3.9	0.00023	0.01	-0.0085	DOWN	0.48	1	-0.031	Female
522	ARMH4	1.8	0.00023	0.01	-0.0083	DOWN	0.66	1	-0.019	Female
523	RPN1	5.5	0.00023	0.01	-0.0085	DOWN	0.44	1	-0.034	Female
524	BRD8	4.4	0.00023	0.01	-0.0083	DOWN	0.9	1	-0.0055	Female
525	ZNF799	1.8	0.00023	0.01	-0.0065	DOWN	0.28	1	-0.036	Female
526	RNF141	5.7	0.00023	0.01	-0.0095	DOWN	0.31	1	-0.05	Female
527	IDE	2	0.00023	0.01	-0.0059	DOWN	0.99	1	-0.00057	Female
528	RNF144A	4.4	0.00023	0.01	-0.0085	DOWN	0.42	1	-0.036	Female
529	DGKZP1	2.4	0.00023	0.01	-0.012	DOWN	0.36	1	-0.057	Female
530	CHD2	4	0.00023	0.01	-0.008	DOWN	0.27	1	-0.046	Female
531	RPGRIP1L	1.5	0.00023	0.01	-0.0061	DOWN	0.67	1	0.013	Male
532	AGPAT4	3.9	0.00023	0.01	-0.0092	DOWN	0.57	1	-0.027	Female
533	CADM4	7.3	0.00023	0.01	-0.0082	DOWN	0.26	1	-0.048	Female
534	HNRNPA0	4.3	0.00023	0.01	-0.0077	DOWN	0.9	1	-0.005	Female
535	MCMBP	3.5	0.00023	0.01	-0.0077	DOWN	0.52	1	-0.026	Female
536	MCCC2	3.5	0.00023	0.01	-0.0076	DOWN	0.14	1	-0.059	Female
537	TSFM	3.8	0.00023	0.01	-0.0079	DOWN	0.69	1	0.016	Male
538	RGMB	4	0.00023	0.01	-0.0099	DOWN	0.97	1	-0.0022	Female
539	NEK4	3.5	0.00023	0.01	-0.0076	DOWN	0.49	1	-0.028	Female
540	ENSG00000267372	4	0.00023	0.01	-0.011	DOWN	0.27	1	-0.06	Female
541	PLEKHG2	2.1	0.00023	0.01	-0.0086	DOWN	0.82	1	0.01	Male
542	CCDC28B	3.4	0.00023	0.01	-0.0086	DOWN	0.11	1	-0.071	Female
543	KDM2B	2.8	0.00023	0.01	-0.0066	DOWN	0.56	1	0.02	Male
544	ALAS1	4.5	0.00024	0.01	-0.0084	DOWN	0.19	1	-0.057	Female
545	PLPP4	3.3	0.00024	0.01	-0.012	DOWN	0.93	1	0.0053	Male
546	AGPS	2.7	0.00024	0.01	-0.0065	DOWN	0.87	1	-0.0056	Female
547	BIRC2	4.1	0.00024	0.01	-0.0084	DOWN	0.87	1	-0.007	Female
548	SVOP	4	0.00024	0.01	-0.01	DOWN	0.96	1	0.0024	Male
549	KYAT3	4.5	0.00024	0.01	-0.011	DOWN	0.033	1	0.13	Male
550	LIPE	3.5	0.00024	0.01	-0.0087	DOWN	0.48	1	-0.032	Female
551	PITPNM1	5.5	0.00024	0.01	-0.0096	DOWN	0.23	1	0.06	Male
552	REPS1	3.8	0.00024	0.01	-0.0082	DOWN	0.88	1	0.0064	Male
553	JAM2	4.4	0.00024	0.01	-0.011	DOWN	0.37	1	-0.051	Female
554	PDCD11	2.8	0.00024	0.01	-0.0069	DOWN	0.66	1	-0.016	Female
555	LMBRD1	4.7	0.00024	0.01	-0.0079	DOWN	0.81	1	-0.0099	Female
556	FANCG	3.4	0.00024	0.01	-0.0087	DOWN	0.8	1	0.012	Male
557	SNHG20	2.3	0.00024	0.01	-0.008	DOWN	0.58	1	-0.023	Female
558	UCKL1	4.2	0.00024	0.01	-0.0082	DOWN	0.58	1	0.023	Male
559	FAM214A	2.7	0.00024	0.01	-0.0086	DOWN	0.88	1	0.007	Male
560	AAMP	6.4	0.00024	0.01	-0.0079	DOWN	0.77	1	-0.012	Female
561	DPH2	3.8	0.00024	0.01	-0.0079	DOWN	0.86	1	-0.0072	Female
562	CHD1L	4.5	0.00024	0.01	-0.0089	DOWN	0.89	1	-0.0063	Female
563	WDR3	2	0.00025	0.01	-0.0054	DOWN	0.99	1	-0.00028	Female
564	NICN1	4.9	0.00025	0.01	-0.008	DOWN	0.3	1	-0.044	Female
565	ETHE1	4	0.00025	0.01	-0.0093	DOWN	0.058	1	-0.093	Female
566	ENSG00000232611	1.9	0.00025	0.01	-0.0081	DOWN	0.66	1	0.019	Male
567	INTS6	1.6	0.00025	0.01	-0.0054	DOWN	0.37	1	0.025	Male
568	RBMX	5.2	0.00025	0.01	-0.0091	DOWN	0.77	1	0.014	Male
569	ITGA11	0.51	0.00025	0.01	-0.0046	DOWN	0.53	1	0.015	Male
570	GLA	3.3	0.00025	0.01	-0.0094	DOWN	0.76	1	0.015	Male
571	ENSG00000289586	1.6	0.00025	0.01	-0.0066	DOWN	0.31	1	0.035	Male
572	FAIM	3.7	0.00025	0.01	-0.0087	DOWN	0.32	1	0.045	Male
573	RPIA	3.3	0.00025	0.01	-0.0079	DOWN	0.67	1	-0.018	Female
574	MAPK1IP1L	4.1	0.00025	0.01	-0.0075	DOWN	0.74	1	-0.013	Female
575	ZNF133	3.1	0.00025	0.01	-0.0077	DOWN	0.45	1	-0.031	Female
576	DIRAS2	4.2	0.00025	0.01	-0.012	DOWN	0.09	1	0.11	Male
577	RPL15P3	3	0.00025	0.01	-0.015	DOWN	0.72	1	0.028	Male
578	OLFM1	7.8	0.00025	0.01	-0.01	DOWN	0.22	1	-0.065	Female
579	CACNG8	4.4	0.00025	0.01	-0.0097	DOWN	0.95	1	0.0031	Male
580	FBXO34	3.6	0.00025	0.01	-0.0081	DOWN	0.94	1	0.0034	Male
581	CREBZF	4.3	0.00025	0.01	-0.0081	DOWN	0.87	1	-0.0071	Female
582	OTUB2	1.3	0.00025	0.01	-0.0062	DOWN	0.36	1	-0.03	Female
583	MEAK7	1.9	0.00025	0.01	-0.0064	DOWN	0.86	1	-0.0057	Female
584	MTMR6	4	0.00025	0.01	-0.0077	DOWN	0.52	1	-0.026	Female
585	VWC2	2.3	0.00025	0.01	-0.0081	DOWN	0.56	1	-0.025	Female
586	SLC35C1	2.8	0.00025	0.01	-0.007	DOWN	0.89	1	-0.0051	Female
587	SYNGR2	4.6	0.00025	0.01	-0.0086	DOWN	0.075	1	-0.081	Female
588	CDC7	2.7	0.00025	0.01	-0.0091	DOWN	0.56	1	0.028	Male
589	RGS10	4.1	0.00026	0.01	-0.013	DOWN	0.79	1	-0.018	Female
590	B3GNT5	1.4	0.00026	0.01	-0.009	DOWN	0.19	1	0.061	Male
591	SOX3	2	0.00026	0.01	-0.01	DOWN	0.15	1	-0.079	Female
592	H2AW	3.3	0.00026	0.01	-0.01	DOWN	0.56	1	-0.031	Female
593	SOCS7	3.7	0.00026	0.01	-0.0076	DOWN	0.99	1	0.00053	Male
594	ZNF23	3.7	0.00026	0.01	-0.0084	DOWN	0.94	1	-0.0031	Female
595	G0S2	3.7	0.00026	0.01	-0.022	DOWN	0.88	1	-0.017	Female
596	CENPM	1.2	0.00026	0.01	-0.0084	DOWN	0.23	1	0.052	Male
597	APRT	5.8	0.00026	0.01	-0.0093	DOWN	0.41	1	-0.04	Female
598	SLC50A1	3.5	0.00026	0.01	-0.0086	DOWN	0.78	1	-0.013	Female
599	RTL6	4.8	0.00026	0.01	-0.0079	DOWN	0.81	1	0.01	Male
600	FASTK	6.1	0.00026	0.01	-0.0082	DOWN	0.31	1	0.043	Male
601	VHL	4.5	0.00027	0.01	-0.0088	DOWN	0.54	1	0.028	Male
602	ILF2	6	0.00027	0.01	-0.008	DOWN	0.19	1	-0.055	Female
603	ENSG00000272462	2	0.00027	0.01	-0.0078	DOWN	0.38	1	-0.036	Female
604	PHB2	6.2	0.00027	0.01	-0.0074	DOWN	0.44	1	-0.03	Female
605	SDS	4.6	0.00027	0.01	-0.018	DOWN	0.68	1	0.041	Male
606	FGF13	3.5	0.00027	0.01	-0.011	DOWN	0.85	1	0.011	Male
607	GTF2IP4	4.4	0.00027	0.01	-0.012	DOWN	0.13	1	0.094	Male
608	C1GALT1	2.7	0.00027	0.01	-0.0085	DOWN	0.24	1	0.052	Male
609	CHTF18	2.8	0.00027	0.01	-0.0075	DOWN	0.29	1	0.042	Male
610	ENSG00000266947	1.1	0.00027	0.01	-0.006	DOWN	0.65	1	0.014	Male
611	ETV6	2.2	0.00027	0.01	-0.0075	DOWN	0.89	1	0.0053	Male
612	ENSG00000227081	3.7	0.00027	0.01	-0.016	DOWN	0.55	1	-0.05	Female
613	MRPL20-AS1	4.2	0.00027	0.01	-0.0091	DOWN	0.93	1	-0.0044	Female
614	SNX4	4.5	0.00028	0.01	-0.009	DOWN	0.98	1	0.00098	Male
615	RNF138	3.3	0.00028	0.01	-0.0076	DOWN	0.25	1	0.046	Male
616	FGD1	2.7	0.00028	0.01	-0.0082	DOWN	0.069	1	-0.079	Female
617	MCF2	2.3	0.00028	0.01	-0.0072	DOWN	0.1	1	-0.062	Female
618	ENSG00000286159	2.8	0.00028	0.01	-0.011	DOWN	0.26	1	0.065	Male
619	LSM10	5.3	0.00028	0.01	-0.0091	DOWN	0.69	1	-0.019	Female
620	COL9A1	3.7	0.00028	0.01	-0.013	DOWN	0.0086	0.97	-0.18	Female
621	ING4	5.3	0.00028	0.01	-0.0091	DOWN	0.38	1	-0.042	Female
622	FLII	4.8	0.00028	0.01	-0.008	DOWN	0.93	1	-0.0037	Female
623	SENP6	4.1	0.00028	0.01	-0.0073	DOWN	1	1	-0.00013	Female
624	DAPK2	1.6	0.00028	0.01	-0.0059	DOWN	0.74	1	0.01	Male
625	DHX32	3.2	0.00028	0.01	-0.0075	DOWN	0.55	1	-0.024	Female
626	ATAT1	5.1	0.00028	0.01	-0.0077	DOWN	0.16	1	-0.057	Female
627	MPZL1	4.3	0.00028	0.01	-0.0096	DOWN	0.54	1	-0.031	Female
628	RNF152	2	0.00028	0.01	-0.01	DOWN	0.84	1	-0.011	Female
629	ZNF121	2.6	0.00028	0.01	-0.0067	DOWN	0.59	1	0.019	Male
630	TXNRD1	4.1	0.00028	0.01	-0.01	DOWN	0.91	1	-0.0062	Female
631	GDE1	5.6	0.00028	0.01	-0.0087	DOWN	0.98	1	0.00095	Male
632	TTC39C	1.8	0.00028	0.01	-0.0062	DOWN	0.45	1	-0.025	Female
633	GABBR2	4.9	0.00028	0.01	-0.01	DOWN	0.51	1	0.037	Male
634	SPAST	3.7	0.00028	0.01	-0.0078	DOWN	0.82	1	-0.0094	Female
635	PLEKHG1	2.4	0.00028	0.01	-0.0093	DOWN	0.31	1	0.05	Male
636	TMEM200C	1.5	0.00028	0.01	-0.007	DOWN	0.2	1	-0.048	Female
637	ADGRG2	0.33	0.00028	0.01	-0.0035	DOWN	0.23	1	0.022	Male
638	GSS	3.8	0.00028	0.01	-0.0074	DOWN	0.62	1	-0.019	Female
639	TXNDC17	4.6	0.00028	0.01	-0.0086	DOWN	0.1	1	-0.075	Female
640	ENKUR	2.9	0.00028	0.01	-0.0093	DOWN	0.31	1	-0.05	Female
641	RPL13AP5	5.3	0.00029	0.01	-0.017	DOWN	0.63	1	-0.043	Female
642	VPS50	3	0.00029	0.01	-0.0068	DOWN	0.64	1	0.017	Male
643	SEPTIN11	5.1	0.00029	0.01	-0.0091	DOWN	0.77	1	-0.014	Female
644	CARS1	3.8	0.00029	0.01	-0.0087	DOWN	0.27	1	-0.051	Female
645	ZC3H7A	3.8	0.00029	0.01	-0.0075	DOWN	0.94	1	0.0029	Male
646	ENSG00000272043	1.4	0.00029	0.01	-0.011	DOWN	0.95	1	-0.0039	Female
647	UBE2W	3.1	0.00029	0.01	-0.0071	DOWN	0.81	1	-0.0092	Female
648	TECRP1	2.9	0.00029	0.01	-0.014	DOWN	0.14	1	-0.11	Female
649	GDAP2	1.2	0.00029	0.01	-0.0042	DOWN	0.41	1	0.018	Male
650	PABPN1	5.6	0.00029	0.01	-0.0092	DOWN	0.81	1	0.011	Male
651	LINC01664	1.9	0.00029	0.01	-0.0088	DOWN	0.97	1	0.0016	Male
652	IGLON5	4	0.00029	0.01	-0.0092	DOWN	0.29	1	0.052	Male
653	DDX49	4.9	0.00029	0.01	-0.0079	DOWN	0.47	1	-0.031	Female
654	HBEGF	4	0.00029	0.01	-0.011	DOWN	0.55	1	-0.035	Female
655	ATP11B	2.1	0.00029	0.01	-0.0062	DOWN	0.88	1	0.0047	Male
656	GRIK5	4.8	0.00029	0.01	-0.0083	DOWN	0.69	1	-0.018	Female
657	MTPAP	2.4	0.00029	0.01	-0.0066	DOWN	0.89	1	0.0049	Male
658	TMBIM4	4.1	0.0003	0.01	-0.008	DOWN	0.97	1	-0.0014	Female
659	SULT1C4	4.4	0.0003	0.01	-0.012	DOWN	0.27	1	-0.073	Female
660	PPP5C	5.2	0.0003	0.01	-0.0083	DOWN	0.2	1	-0.057	Female
661	ENSG00000288851	4.6	0.0003	0.01	-0.01	DOWN	0.86	1	0.0094	Male
662	DCAF8	5.5	0.0003	0.01	-0.0073	DOWN	0.85	1	-0.0073	Female
663	KIF3C	5.9	0.0003	0.01	-0.0086	DOWN	0.44	1	-0.035	Female
664	CDK5	6.4	0.0003	0.01	-0.0088	DOWN	0.91	1	0.0053	Male
665	ZNF793	1.7	0.0003	0.01	-0.0058	DOWN	0.91	1	0.0036	Male
666	ASPHD1	7.1	0.0003	0.01	-0.011	DOWN	0.84	1	0.011	Male
667	NCDN	7.9	0.0003	0.01	-0.0096	DOWN	0.83	1	0.011	Male
668	CD55	3.3	0.0003	0.01	-0.01	DOWN	0.34	1	0.052	Male
669	FUS	7.3	0.0003	0.01	-0.0097	DOWN	0.95	1	0.0032	Male
670	ARFGEF1	2.9	0.0003	0.01	-0.0067	DOWN	0.7	1	-0.014	Female
671	PLA2G5	2.9	0.00031	0.01	-0.014	DOWN	0.29	1	0.078	Male
672	ADPGK	4.3	0.00031	0.01	-0.0084	DOWN	0.74	1	-0.015	Female
673	TDRD7	3.9	0.00031	0.01	-0.0083	DOWN	0.21	1	0.055	Male
674	NRG1	0.77	0.00031	0.01	-0.0044	DOWN	0.18	1	-0.032	Female
675	ANKRD28	3.8	0.00031	0.01	-0.0077	DOWN	0.25	1	-0.047	Female
676	LRRTM3	2.7	0.00031	0.01	-0.0075	DOWN	0.62	1	-0.02	Female
677	PABPC4	5.1	0.00031	0.01	-0.0084	DOWN	0.92	1	-0.0048	Female
678	PLXNA4	2.5	0.00031	0.01	-0.0084	DOWN	0.74	1	-0.015	Female
679	RIC3	3.3	0.00031	0.01	-0.0072	DOWN	0.88	1	0.0057	Male
680	ENSG00000273763	1	0.00031	0.01	-0.0055	DOWN	0.58	1	0.016	Male
681	SLC44A5	1.8	0.00031	0.011	-0.0062	DOWN	0.39	1	-0.029	Female
682	TRIP12	4.3	0.00031	0.011	-0.0072	DOWN	0.98	1	-0.0011	Female
683	ATP5F1B	8.2	0.00031	0.011	-0.008	DOWN	0.79	1	-0.011	Female
684	SLC4A8	2.8	0.00031	0.011	-0.0076	DOWN	0.49	1	-0.028	Female
685	SLC6A16	1.4	0.00031	0.011	-0.007	DOWN	0.62	1	-0.019	Female
686	COMT	5	0.00031	0.011	-0.009	DOWN	0.94	1	-0.0034	Female
687	NHP2	6.2	0.00031	0.011	-0.0079	DOWN	0.34	1	-0.04	Female
688	CTNND1	4.4	0.00031	0.011	-0.0075	DOWN	0.84	1	0.0079	Male
689	UBAC2	4.2	0.00031	0.011	-0.0083	DOWN	0.62	1	0.022	Male
690	CTU1	2.5	0.00032	0.011	-0.0092	DOWN	0.63	1	-0.024	Female
691	UBTD2	3.8	0.00032	0.011	-0.0082	DOWN	0.95	1	-0.0026	Female
692	EBLN3P	3.2	0.00032	0.011	-0.0072	DOWN	0.92	1	-0.0037	Female
693	FLRT3	1.9	0.00032	0.011	-0.0075	DOWN	0.75	1	0.013	Male
694	HS2ST1	3.7	0.00032	0.011	-0.0074	DOWN	0.56	1	0.023	Male
695	STUM	6.1	0.00032	0.011	-0.011	DOWN	0.12	1	-0.094	Female
696	UTP6	3.5	0.00032	0.011	-0.0079	DOWN	0.61	1	0.021	Male
697	CRELD1	4	0.00032	0.011	-0.0077	DOWN	0.77	1	-0.012	Female
698	CCNB3	0.68	0.00032	0.011	-0.0038	DOWN	0.88	1	0.0029	Male
699	PDCD2	3.5	0.00032	0.011	-0.0074	DOWN	0.98	1	0.001	Male
700	RETREG3	4.3	0.00032	0.011	-0.0082	DOWN	0.64	1	-0.02	Female
701	GNB2	7.3	0.00032	0.011	-0.0082	DOWN	0.44	1	-0.034	Female
702	SMARCAD1	3.1	0.00032	0.011	-0.0065	DOWN	0.62	1	-0.017	Female
703	IWS1	4.8	0.00032	0.011	-0.0093	DOWN	0.75	1	-0.016	Female
704	DDX23	5	0.00032	0.011	-0.0082	DOWN	0.88	1	-0.0064	Female
705	MARK3	3.7	0.00032	0.011	-0.0074	DOWN	0.56	1	-0.023	Female
706	UBE2QL1	4.4	0.00032	0.011	-0.01	DOWN	0.59	1	-0.029	Female
707	TMEM199	3.2	0.00032	0.011	-0.0078	DOWN	0.8	1	0.011	Male
708	HIVEP2	3.8	0.00032	0.011	-0.0075	DOWN	0.21	1	-0.05	Female
709	ZBTB45	3.7	0.00032	0.011	-0.0079	DOWN	0.79	1	0.011	Male
710	AMOT	4.8	0.00032	0.011	-0.0084	DOWN	0.58	1	-0.025	Female
711	ACADVL	7.6	0.00033	0.011	-0.01	DOWN	0.39	1	0.046	Male
712	ARNTL2	2.2	0.00033	0.011	-0.0077	DOWN	0.22	1	-0.05	Female
713	SNX9	3.8	0.00033	0.011	-0.0072	DOWN	0.27	1	-0.042	Female
714	AKT3	3.8	0.00033	0.011	-0.0075	DOWN	0.97	1	-0.0013	Female
715	PPT2	4.3	0.00033	0.011	-0.0083	DOWN	0.81	1	-0.01	Female
716	YIF1A	5.2	0.00033	0.011	-0.0085	DOWN	0.97	1	0.0016	Male
717	GLIS3	1.9	0.00033	0.011	-0.0079	DOWN	0.42	1	0.034	Male
718	ADNP	4.2	0.00033	0.011	-0.0073	DOWN	0.74	1	0.013	Male
719	DALRD3	4	0.00033	0.011	-0.0087	DOWN	0.48	1	-0.033	Female
720	ARNT	3.7	0.00033	0.011	-0.0075	DOWN	0.81	1	-0.0097	Female
721	CLSTN3	5.1	0.00033	0.011	-0.0086	DOWN	0.66	1	-0.021	Female
722	CHST12	2	0.00033	0.011	-0.0066	DOWN	0.34	1	0.034	Male
723	THAP11	4.8	0.00033	0.011	-0.008	DOWN	0.89	1	-0.0059	Female
724	PARP1	5.9	0.00033	0.011	-0.0084	DOWN	0.62	1	-0.022	Female
725	PLIN2	3.2	0.00033	0.011	-0.01	DOWN	0.95	1	0.0037	Male
726	MEIOB	1	0.00033	0.011	-0.0074	DOWN	0.83	1	-0.0084	Female
727	ENSG00000253553	1.4	0.00033	0.011	-0.0078	DOWN	0.43	1	0.033	Male
728	POLR3H	5	0.00033	0.011	-0.0082	DOWN	0.55	1	-0.027	Female
729	ZNF41	2.4	0.00033	0.011	-0.0066	DOWN	0.66	1	0.016	Male
730	EMP1	3.2	0.00033	0.011	-0.017	DOWN	0.83	1	0.019	Male
731	FGF14-AS2	3.6	0.00034	0.011	-0.011	DOWN	0.26	1	0.067	Male
732	ADCY2	5.1	0.00034	0.011	-0.0093	DOWN	0.76	1	-0.015	Female
733	CASZ1	0.45	0.00034	0.011	-0.0033	DOWN	0.53	1	0.011	Male
734	TM4SF1	5	0.00034	0.011	-0.019	DOWN	0.77	1	0.029	Male
735	PAN2	3.7	0.00034	0.011	-0.0069	DOWN	0.77	1	0.011	Male
736	STRADA	4.2	0.00034	0.011	-0.0074	DOWN	0.31	1	-0.04	Female
737	ZNF418	2.4	0.00034	0.011	-0.0071	DOWN	0.54	1	-0.023	Female
738	NSMCE4A	3.7	0.00034	0.011	-0.0076	DOWN	0.97	1	-0.0014	Female
739	ARNTL	3.6	0.00034	0.011	-0.0091	DOWN	0.64	1	-0.023	Female
740	ABCC1	1.9	0.00035	0.011	-0.0071	DOWN	0.94	1	-0.0026	Female
741	ORMDL2	3.5	0.00035	0.011	-0.0083	DOWN	0.7	1	0.017	Male
742	TRABD	4.3	0.00035	0.011	-0.0083	DOWN	0.83	1	-0.0094	Female
743	TRAF7	4.5	0.00035	0.011	-0.0075	DOWN	0.98	1	-0.0012	Female
744	C5orf63	1.5	0.00035	0.011	-0.0063	DOWN	0.031	1	0.073	Male
745	SNHG8	4.7	0.00035	0.011	-0.0096	DOWN	0.19	1	0.068	Male
746	ARRDC1-AS1	3.7	0.00035	0.011	-0.0076	DOWN	0.67	1	0.017	Male
747	CTSK	2.1	0.00035	0.011	-0.0085	DOWN	0.41	1	-0.038	Female
748	ENSG00000245213	1	0.00035	0.011	-0.0047	DOWN	0.43	1	-0.02	Female
749	FGFR2	4.5	0.00035	0.011	-0.0083	DOWN	0.76	1	-0.014	Female
750	SLC39A13	4.4	0.00035	0.011	-0.0076	DOWN	0.85	1	-0.0078	Female
751	POLR1C	2.7	0.00035	0.011	-0.0072	DOWN	0.6	1	-0.02	Female
752	DENND6B	4.2	0.00035	0.011	-0.0079	DOWN	0.78	1	0.012	Male
753	HIPK3	4	0.00036	0.011	-0.0089	DOWN	0.75	1	-0.015	Female
754	SLFN5	1.7	0.00036	0.011	-0.0093	DOWN	0.4	1	-0.042	Female
755	AGAP2	7	0.00036	0.011	-0.01	DOWN	0.75	1	0.018	Male
756	ARSB	2	0.00036	0.011	-0.0067	DOWN	0.78	1	-0.01	Female
757	CHML	2.1	0.00036	0.011	-0.0073	DOWN	0.78	1	0.011	Male
758	ENSG00000229191	1.2	0.00036	0.011	-0.0082	DOWN	1	1	0.00025	Male
759	ETNPPL	8.2	0.00036	0.011	-0.013	DOWN	0.6	1	0.035	Male
760	FAM124A	3.2	0.00036	0.011	-0.0077	DOWN	0.58	1	-0.023	Female
761	FAM110B	4.2	0.00036	0.011	-0.0086	DOWN	0.19	1	0.061	Male
762	PID1	4.6	0.00036	0.011	-0.0089	DOWN	0.33	1	-0.046	Female
763	PCGF2	4	0.00036	0.011	-0.0095	DOWN	0.83	1	-0.011	Female
764	ZNF554	2.6	0.00036	0.011	-0.0075	DOWN	0.6	1	-0.021	Female
765	IFT122	3	0.00036	0.011	-0.0069	DOWN	0.83	1	0.008	Male
766	SLC16A2	3.8	0.00036	0.011	-0.0077	DOWN	0.24	1	-0.049	Female
767	LIFR-AS1	1.7	0.00036	0.011	-0.0056	DOWN	0.67	1	0.013	Male
768	ZNF576	3.2	0.00036	0.011	-0.0067	DOWN	0.77	1	0.011	Male
769	NDRG3	6.4	0.00036	0.011	-0.0089	DOWN	0.63	1	-0.023	Female
770	DENND2A	4.7	0.00037	0.011	-0.0094	DOWN	0.48	1	0.036	Male
771	COX8A	9.2	0.00037	0.011	-0.0081	DOWN	0.99	1	-0.00046	Female
772	REXO1	4.5	0.00037	0.011	-0.008	DOWN	0.64	1	-0.02	Female
773	ENSG00000225313	1	0.00037	0.011	-0.0053	DOWN	0.07	1	0.052	Male
774	ZWINT	2	0.00037	0.011	-0.01	DOWN	0.49	1	0.038	Male
775	RPL13AP25	2.7	0.00037	0.011	-0.011	DOWN	0.76	1	0.019	Male
776	PABPC1P4	2.3	0.00037	0.011	-0.009	DOWN	0.17	1	0.067	Male
777	GTPBP2	3.4	0.00037	0.011	-0.0075	DOWN	0.98	1	0.0012	Male
778	DPP8	3.5	0.00037	0.011	-0.0072	DOWN	0.62	1	0.019	Male
779	PTPN2	2.2	0.00037	0.011	-0.007	DOWN	0.86	1	-0.0065	Female
780	TAGLN2	6.4	0.00037	0.011	-0.012	DOWN	0.095	1	-0.1	Female
781	NELL2	4.7	0.00037	0.011	-0.011	DOWN	0.26	1	0.068	Male
782	SLC25A43	2.8	0.00037	0.011	-0.0099	DOWN	0.41	1	-0.044	Female
783	NSD1	2.9	0.00037	0.011	-0.0068	DOWN	0.5	1	0.025	Male
784	AHCY	5.1	0.00037	0.011	-0.0076	DOWN	0.3	1	-0.043	Female
785	ZFAND4	1.7	0.00037	0.011	-0.0061	DOWN	0.7	1	0.013	Male
786	UBE2E3	5.7	0.00037	0.011	-0.0079	DOWN	0.5	1	-0.029	Female
787	RAB10	6.1	0.00037	0.011	-0.008	DOWN	0.7	1	-0.017	Female
788	CEP85L	1.9	0.00037	0.011	-0.0057	DOWN	0.79	1	-0.0083	Female
789	PSMD13	6.2	0.00037	0.011	-0.0088	DOWN	0.051	1	-0.094	Female
790	PIK3CA	2.5	0.00038	0.011	-0.0066	DOWN	0.87	1	-0.0059	Female
791	PRSS35	3.2	0.00038	0.011	-0.014	DOWN	0.023	1	-0.17	Female
792	SPRY2	5.4	0.00038	0.011	-0.0097	DOWN	0.66	1	-0.023	Female
793	GMNN	3.9	0.00038	0.011	-0.013	DOWN	0.51	1	-0.045	Female
794	ATP1A3	7.4	0.00038	0.011	-0.01	DOWN	0.31	1	0.055	Male
795	FHIP2A	2.8	0.00038	0.011	-0.0065	DOWN	0.69	1	-0.014	Female
796	NSG2	7.4	0.00038	0.011	-0.01	DOWN	0.73	1	0.018	Male
797	KLHL29	2.4	0.00038	0.011	-0.0074	DOWN	0.7	1	-0.015	Female
798	METTL17	3.8	0.00038	0.011	-0.0072	DOWN	0.62	1	0.019	Male
799	MYDGF	5.3	0.00038	0.011	-0.0087	DOWN	0.36	1	-0.043	Female
800	GPR137B	5.7	0.00038	0.011	-0.0091	DOWN	0.99	1	-0.00044	Female
801	RPL7P9	2.9	0.00038	0.011	-0.013	DOWN	0.71	1	0.027	Male
802	ZNF605	2.7	0.00038	0.011	-0.0068	DOWN	0.86	1	0.0064	Male
803	MED13	3.2	0.00039	0.011	-0.0069	DOWN	0.98	1	0.001	Male
804	POU3F3	5.4	0.00039	0.011	-0.009	DOWN	0.65	1	-0.022	Female
805	MAIP1	3.7	0.00039	0.011	-0.0077	DOWN	0.94	1	0.0032	Male
806	SNAP47	3.6	0.00039	0.011	-0.0078	DOWN	0.97	1	0.0015	Male
807	GGT7	5	0.00039	0.011	-0.0077	DOWN	0.24	1	-0.049	Female
808	ZRANB1	4.2	0.00039	0.011	-0.0077	DOWN	0.47	1	0.03	Male
809	FASTKD2	2.8	0.00039	0.011	-0.0064	DOWN	0.94	1	0.0024	Male
810	CDK13-DT	1.6	0.00039	0.011	-0.0068	DOWN	0.59	1	0.02	Male
811	ROCK2	3.6	0.00039	0.011	-0.0073	DOWN	0.59	1	-0.021	Female
812	ENSG00000260296	2.9	0.00039	0.011	-0.0097	DOWN	0.96	1	0.0027	Male
813	ZNF607	2.4	0.00039	0.011	-0.0072	DOWN	0.95	1	-0.0023	Female
814	LMO3	6.2	0.00039	0.011	-0.01	DOWN	0.65	1	0.025	Male
815	ATXN10	5.8	0.00039	0.011	-0.0082	DOWN	0.68	1	-0.018	Female
816	B4GALT5	4.1	0.00039	0.011	-0.0078	DOWN	0.74	1	0.014	Male
817	NDUFV1	6.9	0.00039	0.011	-0.0083	DOWN	0.6	1	-0.023	Female
818	MPPE1	2.6	0.00039	0.011	-0.0087	DOWN	0.66	1	0.021	Male
819	SMIM13	4.6	0.00039	0.011	-0.0081	DOWN	0.9	1	-0.0057	Female
820	RPUSD2	2.7	0.0004	0.011	-0.0074	DOWN	0.69	1	0.016	Male
821	PRPF4	3.3	0.0004	0.011	-0.0077	DOWN	0.59	1	0.023	Male
822	PPP6R1	6.3	0.0004	0.011	-0.0082	DOWN	0.28	1	-0.048	Female
823	LMNA	4.3	0.0004	0.011	-0.0099	DOWN	0.68	1	0.022	Male
824	SLC16A8	2.2	0.0004	0.011	-0.0089	DOWN	0.8	1	0.012	Male
825	PPM1E	2.6	0.0004	0.011	-0.008	DOWN	0.56	1	-0.025	Female
826	CD19	0.37	0.0004	0.011	-0.0034	DOWN	0.64	1	-0.0086	Female
827	TASP1	2.2	0.0004	0.011	-0.0073	DOWN	0.75	1	0.013	Male
828	EEPD1	2.9	0.0004	0.011	-0.0083	DOWN	0.015	1	-0.11	Female
829	RARRES2	5.7	0.0004	0.011	-0.011	DOWN	0.44	1	-0.045	Female
830	PALS1	3.7	0.0004	0.011	-0.0073	DOWN	0.5	1	-0.027	Female
831	DNAJC14	3.7	0.0004	0.011	-0.0074	DOWN	0.49	1	-0.028	Female
832	DYRK4	3	0.0004	0.011	-0.0075	DOWN	0.3	1	-0.043	Female
833	GABRB3	3.4	0.0004	0.011	-0.0077	DOWN	0.77	1	-0.012	Female
834	CHRNB1	3.6	0.0004	0.011	-0.0083	DOWN	0.49	1	0.031	Male
835	LINC02073	0.48	0.0004	0.011	-0.0035	DOWN	0.95	1	-0.0013	Female
836	LRRC28	2.3	0.0004	0.011	-0.0059	DOWN	0.78	1	0.0091	Male
837	USF3	2	0.0004	0.011	-0.0056	DOWN	0.54	1	-0.019	Female
838	C19orf12	4.4	0.0004	0.011	-0.0081	DOWN	0.37	1	0.04	Male
839	FXYD1	8	0.0004	0.011	-0.01	DOWN	0.6	1	0.028	Male
840	MGAT4C	1.2	0.00041	0.011	-0.0054	DOWN	0.51	1	-0.019	Female
841	PRMT5	3.6	0.00041	0.011	-0.0071	DOWN	0.8	1	-0.0099	Female
842	IFT172	3.1	0.00041	0.011	-0.0072	DOWN	0.57	1	0.022	Male
843	TBCCD1	2.4	0.00041	0.011	-0.0068	DOWN	0.35	1	0.035	Male
844	USP12	4.6	0.00041	0.011	-0.0081	DOWN	0.86	1	0.0079	Male
845	CTC-338M12.4	1.8	0.00041	0.011	-0.0082	DOWN	0.19	1	0.059	Male
846	INPP5J	2.9	0.00041	0.011	-0.0083	DOWN	0.3	1	0.047	Male
847	DERA	3.7	0.00041	0.011	-0.0084	DOWN	0.53	1	-0.029	Female
848	CYP7B1	3.1	0.00041	0.011	-0.0078	DOWN	0.065	1	-0.078	Female
849	RBM23	3.3	0.00041	0.011	-0.0072	DOWN	0.52	1	-0.025	Female
850	OSBPL10	1.2	0.00041	0.011	-0.0056	DOWN	0.57	1	0.017	Male
851	XRCC4	2.1	0.00041	0.011	-0.008	DOWN	0.87	1	0.0069	Male
852	ENSG00000187186	3.4	0.00041	0.011	-0.0086	DOWN	0.88	1	-0.0072	Female
853	RPL3P4	4.8	0.00041	0.011	-0.014	DOWN	0.65	1	-0.035	Female
854	SCRN2	4.4	0.00041	0.011	-0.009	DOWN	0.38	1	0.043	Male
855	TMEM117	2.3	0.00041	0.011	-0.0072	DOWN	0.67	1	-0.017	Female
856	CD164L2	0.61	0.00041	0.011	-0.011	DOWN	0.66	1	0.025	Male
857	PLPPR1	4.4	0.00041	0.011	-0.011	DOWN	0.069	1	-0.11	Female
858	ZNF34	3.1	0.00041	0.011	-0.0078	DOWN	0.79	1	0.011	Male
859	NRSN2	6.8	0.00041	0.011	-0.0087	DOWN	0.94	1	-0.0034	Female
860	ENSG00000232346	2.4	0.00041	0.011	-0.015	DOWN	0.96	1	-0.0042	Female
861	XPO5	3.2	0.00041	0.011	-0.0074	DOWN	0.96	1	-0.0019	Female
862	SEMA6B	6.3	0.00042	0.011	-0.0093	DOWN	0.77	1	-0.015	Female
863	YY1AP1	4.6	0.00042	0.011	-0.008	DOWN	0.75	1	-0.014	Female
864	LIG4	3	0.00042	0.011	-0.0075	DOWN	0.27	1	-0.045	Female
865	DEK	4.2	0.00042	0.011	-0.008	DOWN	0.77	1	0.013	Male
866	CPE	9.8	0.00042	0.011	-0.0097	DOWN	0.97	1	0.0017	Male
867	TTC17	3.8	0.00042	0.011	-0.0073	DOWN	0.48	1	-0.028	Female
868	PBX2	5.1	0.00042	0.011	-0.0082	DOWN	0.66	1	-0.02	Female
869	SLC8A2	4.7	0.00043	0.011	-0.0091	DOWN	0.95	1	-0.0031	Female
870	NECTIN2	4.1	0.00043	0.011	-0.0096	DOWN	0.59	1	-0.028	Female
871	PARP6	5.2	0.00043	0.011	-0.0083	DOWN	0.67	1	-0.019	Female
872	RBFOX2	5	0.00043	0.011	-0.0079	DOWN	0.72	1	-0.015	Female
873	SRP72	4.5	0.00043	0.011	-0.0075	DOWN	0.82	1	-0.0092	Female
874	CADM3	6.8	0.00043	0.011	-0.01	DOWN	0.84	1	0.011	Male
875	EYA3	2.9	0.00043	0.011	-0.0068	DOWN	0.7	1	0.014	Male
876	C5AR2	0.83	0.00043	0.011	-0.0069	DOWN	0.17	1	0.052	Male
877	CNTNAP5	2.5	0.00043	0.011	-0.0077	DOWN	0.73	1	0.015	Male
878	ZKSCAN2	2	0.00043	0.011	-0.0058	DOWN	0.95	1	0.002	Male
879	CDK5RAP3	6.2	0.00043	0.011	-0.0095	DOWN	0.8	1	-0.013	Female
880	ENSG00000242299	3.8	0.00043	0.011	-0.016	DOWN	0.4	1	-0.072	Female
881	RBMS2	3	0.00044	0.011	-0.0077	DOWN	0.035	1	0.089	Male
882	ZNF674	1.5	0.00044	0.011	-0.0056	DOWN	0.98	1	0.00079	Male
883	CDKN2D	6.9	0.00044	0.011	-0.0099	DOWN	0.94	1	0.0043	Male
884	ZNF84	3.9	0.00044	0.011	-0.0076	DOWN	0.64	1	-0.019	Female
885	FMC1	5	0.00044	0.011	-0.0084	DOWN	0.66	1	-0.02	Female
886	TMED5	3.1	0.00044	0.011	-0.0074	DOWN	0.21	1	-0.05	Female
887	MFAP3	2.2	0.00044	0.011	-0.0074	DOWN	0.62	1	0.02	Male
888	SNX14	3.1	0.00044	0.011	-0.0069	DOWN	0.88	1	-0.0058	Female
889	ARHGEF9	4.4	0.00044	0.011	-0.0073	DOWN	0.85	1	-0.0077	Female
890	FAM135A	2.6	0.00044	0.012	-0.0065	DOWN	0.97	1	0.0011	Male
891	B4GALT3	4.2	0.00044	0.012	-0.0075	DOWN	0.9	1	0.0049	Male
892	PAPLN	3.5	0.00044	0.012	-0.0096	DOWN	0.56	1	0.031	Male
893	SCRN3	3.8	0.00044	0.012	-0.0071	DOWN	0.59	1	-0.021	Female
894	C1orf109	2.6	0.00045	0.012	-0.0068	DOWN	0.91	1	-0.0042	Female
895	PGAP4	3.9	0.00045	0.012	-0.0072	DOWN	0.75	1	-0.013	Female
896	FBXL16	9.4	0.00045	0.012	-0.011	DOWN	0.63	1	-0.029	Female
897	SLC39A1	4.5	0.00045	0.012	-0.0077	DOWN	0.6	1	-0.022	Female
898	ACP2	4.6	0.00045	0.012	-0.0083	DOWN	0.72	1	-0.016	Female
899	PAICS	4.6	0.00045	0.012	-0.0081	DOWN	0.18	1	-0.06	Female
900	PPP1R3B	1.8	0.00045	0.012	-0.0075	DOWN	0.75	1	-0.013	Female
901	EFTUD2	4.1	0.00045	0.012	-0.0073	DOWN	0.95	1	0.0024	Male
902	GPR45	1	0.00045	0.012	-0.0071	DOWN	0.32	1	0.038	Male
903	PTBP3	2.8	0.00045	0.012	-0.007	DOWN	0.84	1	-0.0079	Female
904	INPP5F	5.1	0.00045	0.012	-0.008	DOWN	0.91	1	-0.0051	Female
905	NXT1	3.9	0.00045	0.012	-0.0094	DOWN	0.96	1	-0.0024	Female
906	KCNF1	5.2	0.00046	0.012	-0.011	DOWN	0.17	1	-0.08	Female
907	AKAP9	2.5	0.00046	0.012	-0.0063	DOWN	0.97	1	-0.0013	Female
908	LRRC7	2.1	0.00046	0.012	-0.0061	DOWN	0.053	1	-0.065	Female
909	SLC5A11	3.7	0.00046	0.012	-0.018	DOWN	0.88	1	-0.014	Female
910	AADAT	3.8	0.00046	0.012	-0.0076	DOWN	0.42	1	-0.033	Female
911	FLNB	3.8	0.00046	0.012	-0.0095	DOWN	0.26	1	-0.059	Female
912	NANP	1.4	0.00046	0.012	-0.0055	DOWN	0.61	1	0.015	Male
913	NOG	2.9	0.00046	0.012	-0.0098	DOWN	0.8	1	-0.013	Female
914	TASOR2	2.8	0.00046	0.012	-0.0063	DOWN	0.68	1	-0.014	Female
915	BDH1	3.5	0.00046	0.012	-0.008	DOWN	0.63	1	0.021	Male
916	DDI2	2.5	0.00046	0.012	-0.006	DOWN	0.98	1	0.001	Male
917	MYO7B	0.79	0.00046	0.012	-0.0057	DOWN	0.65	1	-0.014	Female
918	ENSG00000285971	0.44	0.00046	0.012	-0.0037	DOWN	0.75	1	-0.0064	Female
919	TMEM263	4.1	0.00046	0.012	-0.0079	DOWN	0.77	1	-0.013	Female
920	VSTM5	1.8	0.00046	0.012	-0.0076	DOWN	0.82	1	0.0094	Male
921	TNFRSF19	1.4	0.00046	0.012	-0.0063	DOWN	0.64	1	0.016	Male
922	ASCC1	3.7	0.00046	0.012	-0.008	DOWN	0.78	1	-0.012	Female
923	ENSG00000249741	1.5	0.00046	0.012	-0.011	DOWN	0.14	1	0.086	Male
924	RASL10B	5.5	0.00047	0.012	-0.012	DOWN	0.35	1	0.06	Male
925	COQ2	2.1	0.00047	0.012	-0.007	DOWN	0.75	1	0.012	Male
926	CEP57L1	1.4	0.00047	0.012	-0.0047	DOWN	0.69	1	0.01	Male
927	PPFIA1	3.8	0.00047	0.012	-0.0081	DOWN	0.56	1	0.026	Male
928	IGSF3	1.9	0.00047	0.012	-0.009	DOWN	0.48	1	0.035	Male
929	IMMT	5.1	0.00047	0.012	-0.0077	DOWN	0.43	1	-0.033	Female
930	SAMM50	4.8	0.00047	0.012	-0.0081	DOWN	0.85	1	0.0081	Male
931	CTBP2	3.5	0.00047	0.012	-0.0073	DOWN	0.39	1	-0.034	Female
932	ELOVL1	5.4	0.00047	0.012	-0.0083	DOWN	0.29	1	-0.049	Female
933	RIOK1	3.2	0.00047	0.012	-0.0079	DOWN	0.82	1	0.0099	Male
934	NOA1	3.5	0.00047	0.012	-0.0074	DOWN	0.75	1	-0.013	Female
935	ENSG00000244398	4.3	0.00047	0.012	-0.015	DOWN	0.84	1	-0.017	Female
936	TMEM132C	3.9	0.00047	0.012	-0.0099	DOWN	0.71	1	0.02	Male
937	MEF2A	3.8	0.00048	0.012	-0.0076	DOWN	0.39	1	-0.036	Female
938	KPNA2	4	0.00048	0.012	-0.008	DOWN	0.99	1	0.00054	Male
939	KIFC2	6.6	0.00048	0.012	-0.0096	DOWN	0.44	1	-0.041	Female
940	ARMC8	3.4	0.00048	0.012	-0.0067	DOWN	0.94	1	0.0027	Male
941	LANCL1	6.2	0.00048	0.012	-0.0086	DOWN	0.6	1	-0.025	Female
942	CDC40	2.8	0.00048	0.012	-0.0067	DOWN	0.49	1	-0.026	Female
943	OTUD4	3	0.00048	0.012	-0.0065	DOWN	0.33	1	-0.035	Female
944	EEF1A1P13	1.5	0.00048	0.012	-0.0076	DOWN	0.19	1	-0.055	Female
945	PGM1	5.1	0.00048	0.012	-0.0081	DOWN	0.43	1	-0.035	Female
946	RPS2P46	2.6	0.00048	0.012	-0.012	DOWN	0.28	1	-0.07	Female
947	IFT57	3.8	0.00048	0.012	-0.0074	DOWN	0.53	1	-0.025	Female
948	LDLRAD4	2.5	0.00048	0.012	-0.0069	DOWN	0.84	1	-0.0079	Female
949	ZNF518B	2.4	0.00048	0.012	-0.0065	DOWN	0.25	1	-0.041	Female
950	NSD3	3.7	0.00048	0.012	-0.0068	DOWN	0.63	1	-0.018	Female
951	MRPL57	5.4	0.00048	0.012	-0.0075	DOWN	0.54	1	-0.025	Female
952	RAD1	2.7	0.00048	0.012	-0.0065	DOWN	0.66	1	0.016	Male
953	BCDIN3D-AS1	1.3	0.00048	0.012	-0.0052	DOWN	0.46	1	0.021	Male
954	GRM3	5.2	0.00048	0.012	-0.011	DOWN	0.95	1	0.0037	Male
955	ENSG00000287629	0.61	0.00048	0.012	-0.0042	DOWN	0.53	1	-0.015	Female
956	DCAF7	4.6	0.00049	0.012	-0.007	DOWN	0.47	1	-0.028	Female
957	EXD2	3.9	0.00049	0.012	-0.0073	DOWN	0.69	1	-0.016	Female
958	GPRIN3	1.5	0.00049	0.012	-0.0069	DOWN	0.58	1	0.021	Male
959	PACSIN1	7.8	0.00049	0.012	-0.011	DOWN	0.89	1	-0.0087	Female
960	MBP	11	0.00049	0.012	-0.012	DOWN	0.17	1	-0.091	Female
961	ABI1	5.4	0.00049	0.012	-0.0079	DOWN	0.91	1	0.0048	Male
962	SERPINB8	1.6	0.00049	0.012	-0.0062	DOWN	0.43	1	-0.027	Female
963	BASP1-AS1	0.89	0.00049	0.012	-0.0044	DOWN	0.58	1	-0.013	Female
964	PDHX	4.2	0.00049	0.012	-0.0074	DOWN	0.98	1	0.00091	Male
965	NID2	0.85	0.00049	0.012	-0.005	DOWN	0.49	1	-0.019	Female
966	HPS6	3	0.00049	0.012	-0.0076	DOWN	0.4	1	-0.035	Female
967	ZNF35	2.3	0.00049	0.012	-0.0065	DOWN	0.99	1	0.00031	Male
968	STT3B	4.7	0.00049	0.012	-0.0081	DOWN	0.93	1	0.0038	Male
969	FMR1	4.5	0.00049	0.012	-0.0083	DOWN	0.61	1	0.024	Male
970	VPS52	4.4	0.00049	0.012	-0.0074	DOWN	0.67	1	-0.017	Female
971	FAM166B	2.1	0.00049	0.012	-0.013	DOWN	0.29	1	-0.076	Female
972	HNRNPA2B1	7	0.00049	0.012	-0.0078	DOWN	0.34	1	-0.041	Female
973	SERBP1	5	0.00049	0.012	-0.0075	DOWN	0.86	1	0.0071	Male
974	BCL9	3.3	0.0005	0.012	-0.0069	DOWN	0.35	1	-0.036	Female
975	PRKCE	3.6	0.0005	0.012	-0.0081	DOWN	0.9	1	0.0056	Male
976	KCND2	3	0.0005	0.012	-0.0083	DOWN	0.18	1	-0.062	Female
977	TMED8	3.8	0.0005	0.012	-0.0075	DOWN	0.92	1	0.0042	Male
978	PSMF1	4.3	0.0005	0.012	-0.0069	DOWN	0.86	1	-0.0069	Female
979	MAPK8	3.5	0.0005	0.012	-0.0071	DOWN	0.33	1	-0.038	Female
980	TESK2	3	0.0005	0.012	-0.0084	DOWN	0.31	1	-0.048	Female
981	NIPSNAP1	5.3	0.0005	0.012	-0.0078	DOWN	0.51	1	-0.028	Female
982	IQSEC2	3.9	0.0005	0.012	-0.0073	DOWN	0.44	1	-0.031	Female
983	NIPAL3	5	0.0005	0.012	-0.0091	DOWN	0.67	1	-0.021	Female
984	MYCBP2	3.5	0.0005	0.012	-0.0071	DOWN	0.66	1	-0.018	Female
985	SPPL2A	2.9	0.00051	0.012	-0.0079	DOWN	0.81	1	-0.01	Female
986	ENSG00000266865	2	0.00051	0.012	-0.0064	DOWN	0.17	1	-0.049	Female
987	HPS3	2.8	0.00051	0.012	-0.0077	DOWN	0.62	1	0.021	Male
988	BET1L	4.5	0.00051	0.012	-0.008	DOWN	0.98	1	-0.0014	Female
989	TMEM125	4.2	0.00051	0.012	-0.01	DOWN	0.92	1	-0.006	Female
990	SRCIN1	4.8	0.00051	0.012	-0.0082	DOWN	0.77	1	-0.014	Female
991	ENSG00000244313	4.6	0.00051	0.012	-0.013	DOWN	0.41	1	-0.058	Female
992	ADAMTS9-AS2	0.4	0.00051	0.012	-0.0028	DOWN	0.78	1	-0.0043	Female
993	ZNF317	3.6	0.00051	0.012	-0.0076	DOWN	0.98	1	0.001	Male
994	PPP4R1	4.3	0.00051	0.012	-0.0079	DOWN	0.97	1	0.0018	Male
995	VIPAS39	3.6	0.00051	0.012	-0.0071	DOWN	0.5	1	0.026	Male
996	CASK	3.2	0.00051	0.012	-0.0074	DOWN	0.11	1	-0.066	Female
997	ENSG00000279631	1.4	0.00051	0.012	-0.0063	DOWN	0.97	1	-0.0013	Female
998	SPATA41	1	0.00051	0.012	-0.0048	DOWN	0.52	1	-0.017	Female
999	RAPGEF1	5.2	0.00051	0.012	-0.0076	DOWN	0.65	1	0.019	Male
1000	NGF	0.84	0.00051	0.012	-0.0058	DOWN	0.67	1	-0.014	Female
1001	ARL15	3.4	0.00052	0.012	-0.0096	DOWN	0.35	1	-0.05	Female
1002	PPP2R2C	6.5	0.00052	0.012	-0.009	DOWN	0.68	1	-0.02	Female
1003	ZNF512B	3.9	0.00052	0.012	-0.0073	DOWN	0.87	1	-0.0068	Female
1004	MISP3	4.6	0.00052	0.012	-0.01	DOWN	0.77	1	-0.016	Female
1005	USP6NL	2.1	0.00052	0.012	-0.0066	DOWN	0.72	1	0.013	Male
1006	NRXN1	3.4	0.00052	0.012	-0.0076	DOWN	0.61	1	-0.021	Female
1007	CREM	3.9	0.00052	0.012	-0.0087	DOWN	0.61	1	0.024	Male
1008	SIDT2	4.3	0.00052	0.012	-0.0072	DOWN	0.55	1	-0.024	Female
1009	B4GALT1	2.5	0.00052	0.012	-0.0094	DOWN	0.24	1	0.061	Male
1010	TMED9	5.4	0.00052	0.012	-0.0077	DOWN	0.49	1	-0.029	Female
1011	ARHGAP33	5.4	0.00052	0.012	-0.0096	DOWN	0.66	1	0.024	Male
1012	HNRNPH1	5.7	0.00052	0.012	-0.0089	DOWN	0.8	1	-0.013	Female
1013	REXO2	4.4	0.00052	0.012	-0.0078	DOWN	0.97	1	0.0014	Male
1014	NKD1	2.6	0.00052	0.012	-0.008	DOWN	0.6	1	-0.023	Female
1015	HM13	3.8	0.00053	0.012	-0.007	DOWN	0.93	1	0.0036	Male
1016	UQCRC2	6.4	0.00053	0.012	-0.0077	DOWN	0.59	1	-0.023	Female
1017	CKLF	3.6	0.00053	0.012	-0.0091	DOWN	0.61	1	-0.026	Female
1018	WSB2	7	0.00053	0.012	-0.0084	DOWN	0.51	1	-0.031	Female
1019	CASP3	3.9	0.00053	0.012	-0.0089	DOWN	0.85	1	-0.0091	Female
1020	LINC02282	0.68	0.00053	0.012	-0.0043	DOWN	0.76	1	0.0072	Male
1021	ERO1A	3.9	0.00053	0.012	-0.0078	DOWN	0.9	1	0.0052	Male
1022	MMP28	4.7	0.00053	0.012	-0.011	DOWN	0.053	1	0.12	Male
1023	NAA60	4.4	0.00053	0.012	-0.0072	DOWN	0.35	1	-0.037	Female
1024	PHYHD1	5.1	0.00053	0.012	-0.012	DOWN	0.0041	0.84	0.2	Male
1025	GTF2H1	3.5	0.00053	0.012	-0.008	DOWN	0.49	1	-0.03	Female
1026	ACSL1	4.7	0.00054	0.012	-0.01	DOWN	0.82	1	0.013	Male
1027	NIPBL	3.1	0.00054	0.012	-0.0064	DOWN	0.47	1	-0.026	Female
1028	GRIN2B	2.1	0.00054	0.012	-0.0066	DOWN	0.3	1	-0.038	Female
1029	CD200	5.2	0.00054	0.012	-0.0086	DOWN	0.43	1	0.037	Male
1030	SPDL1	2.5	0.00054	0.012	-0.0075	DOWN	0.48	1	-0.03	Female
1031	NUBP2	4.6	0.00054	0.012	-0.0078	DOWN	0.49	1	-0.03	Female
1032	MPP3	2.5	0.00054	0.012	-0.0085	DOWN	0.41	1	-0.038	Female
1033	VAMP5	6.2	0.00054	0.012	-0.01	DOWN	0.32	1	0.057	Male
1034	ETFDH	3.1	0.00054	0.012	-0.0078	DOWN	0.67	1	-0.018	Female
1035	DNAAF5	3	0.00054	0.012	-0.0072	DOWN	0.97	1	0.0016	Male
1036	VWA5A	3.6	0.00055	0.012	-0.011	DOWN	0.71	1	-0.023	Female
1037	CPT2	3	0.00055	0.012	-0.0083	DOWN	0.84	1	-0.0094	Female
1038	RRAS2	2.8	0.00055	0.012	-0.0076	DOWN	0.59	1	-0.022	Female
1039	NUDT8	3.6	0.00055	0.012	-0.011	DOWN	0.22	1	0.074	Male
1040	RGP1	3.2	0.00055	0.012	-0.0069	DOWN	0.9	1	0.0046	Male
1041	PCCB	3.5	0.00055	0.012	-0.0078	DOWN	0.77	1	-0.013	Female
1042	GDPD1	3.1	0.00055	0.012	-0.0077	DOWN	0.47	1	0.031	Male
1043	BIVM	3	0.00055	0.012	-0.0069	DOWN	0.78	1	-0.011	Female
1044	AGL	3	0.00055	0.012	-0.008	DOWN	0.86	1	0.0079	Male
1045	MKRN3	1.3	0.00056	0.012	-0.0054	DOWN	0.64	1	-0.014	Female
1046	MAPKBP1	3.5	0.00056	0.012	-0.0075	DOWN	0.58	1	-0.023	Female
1047	DSC2	0.87	0.00056	0.012	-0.0055	DOWN	0.65	1	0.014	Male
1048	CAND1	3.8	0.00056	0.012	-0.0068	DOWN	0.56	1	-0.022	Female
1049	PRMT1	5.5	0.00056	0.012	-0.0074	DOWN	0.47	1	-0.03	Female
1050	TARS1	4	0.00056	0.012	-0.008	DOWN	0.85	1	-0.0084	Female
1051	DACH1	1.5	0.00056	0.012	-0.0075	DOWN	0.35	1	-0.039	Female
1052	ENSG00000286885	0.65	0.00056	0.012	-0.0051	DOWN	0.22	1	-0.035	Female
1053	PTPN12	4.9	0.00057	0.012	-0.0082	DOWN	0.81	1	-0.011	Female
1054	MRPL3	5.3	0.00057	0.012	-0.0075	DOWN	0.36	1	-0.038	Female
1055	RAMP2	5.4	0.00057	0.012	-0.012	DOWN	0.4	1	0.057	Male
1056	ERGIC1	3.9	0.00057	0.012	-0.007	DOWN	0.4	1	-0.033	Female
1057	RABAC1	8.1	0.00057	0.012	-0.0081	DOWN	0.46	1	-0.034	Female
1058	ENKD1	4.4	0.00057	0.012	-0.009	DOWN	0.56	1	-0.03	Female
1059	PGAP2	3.7	0.00057	0.012	-0.0074	DOWN	0.54	1	-0.025	Female
1060	PDE2A	6	0.00057	0.012	-0.0097	DOWN	0.92	1	0.0057	Male
1061	ZUP1	3	0.00057	0.012	-0.0079	DOWN	0.53	1	-0.028	Female
1062	ENSG00000267002	2.6	0.00057	0.012	-0.0065	DOWN	0.76	1	-0.011	Female
1063	MUTYH	2.8	0.00057	0.012	-0.0072	DOWN	0.54	1	0.024	Male
1064	TTC19	4.8	0.00057	0.012	-0.0078	DOWN	0.68	1	-0.018	Female
1065	RGS14	5.3	0.00057	0.012	-0.011	DOWN	0.83	1	0.014	Male
1066	RRP1B	3.4	0.00057	0.012	-0.0065	DOWN	0.62	1	-0.018	Female
1067	S100A6	8.2	0.00057	0.012	-0.012	DOWN	0.66	1	0.03	Male
1068	ZNF286A	1.9	0.00057	0.012	-0.0062	DOWN	0.66	1	-0.015	Female
1069	SLC1A3	8.1	0.00057	0.012	-0.011	DOWN	0.58	1	0.035	Male
1070	ASIC2	3.3	0.00058	0.012	-0.011	DOWN	0.92	1	0.0059	Male
1071	GBA2	5.4	0.00058	0.012	-0.0074	DOWN	0.69	1	-0.017	Female
1072	DMXL2	3	0.00058	0.012	-0.0071	DOWN	0.76	1	0.012	Male
1073	ROGDI	6.8	0.00058	0.012	-0.0083	DOWN	0.9	1	-0.0058	Female
1074	SDK2	1.8	0.00058	0.012	-0.0071	DOWN	0.19	1	-0.052	Female
1075	CDK5R2	5.1	0.00058	0.012	-0.011	DOWN	0.89	1	0.0081	Male
1076	PSMD11	4.8	0.00058	0.012	-0.0076	DOWN	0.7	1	-0.016	Female
1077	TMCC1	3.3	0.00058	0.012	-0.0073	DOWN	0.76	1	-0.012	Female
1078	PXMP4	2.7	0.00058	0.012	-0.0063	DOWN	0.43	1	-0.028	Female
1079	SDR39U1	4.2	0.00058	0.012	-0.0081	DOWN	0.78	1	0.012	Male
1080	DLD	4.8	0.00058	0.012	-0.0079	DOWN	0.46	1	-0.033	Female
1081	ADPRH	1.5	0.00058	0.012	-0.0068	DOWN	0.77	1	0.011	Male
1082	MARK1	3.1	0.00058	0.012	-0.0074	DOWN	0.51	1	-0.027	Female
1083	ECH1	7.2	0.00058	0.012	-0.0087	DOWN	0.47	1	-0.035	Female
1084	SEMA7A	3.7	0.00058	0.012	-0.0098	DOWN	0.28	1	-0.059	Female
1085	CTSF	6.3	0.00058	0.012	-0.0087	DOWN	0.57	1	-0.027	Female
1086	SHMT1	3.2	0.00059	0.012	-0.01	DOWN	0.53	1	0.035	Male
1087	SEPTIN7P2	3.6	0.00059	0.012	-0.0074	DOWN	0.95	1	-0.0025	Female
1088	MTA2	5.2	0.00059	0.012	-0.0087	DOWN	0.86	1	0.0087	Male
1089	SUOX	3.9	0.00059	0.012	-0.0077	DOWN	0.79	1	-0.011	Female
1090	ATCAY	6	0.00059	0.012	-0.0086	DOWN	0.99	1	0.00086	Male
1091	MMP17	5.1	0.00059	0.013	-0.0096	DOWN	0.18	1	0.072	Male
1092	TPR	3.9	0.00059	0.013	-0.0075	DOWN	0.73	1	-0.015	Female
1093	TRIM24	2.6	0.00059	0.013	-0.006	DOWN	0.87	1	-0.0056	Female
1094	TAF11	4.2	0.0006	0.013	-0.0077	DOWN	0.79	1	-0.011	Female
1095	RBM27	2.8	0.0006	0.013	-0.006	DOWN	0.98	1	-0.00094	Female
1096	SLC39A9	4.1	0.0006	0.013	-0.0072	DOWN	0.73	1	-0.014	Female
1097	BMPR1A	2.7	0.0006	0.013	-0.0064	DOWN	0.9	1	0.0046	Male
1098	IBTK	3.8	0.0006	0.013	-0.0073	DOWN	0.53	1	-0.026	Female
1099	RNF145	4.3	0.0006	0.013	-0.0088	DOWN	0.87	1	0.0082	Male
1100	EGFR	3.2	0.0006	0.013	-0.0086	DOWN	0.6	1	0.025	Male
1101	PRSS27	2	0.0006	0.013	-0.0078	DOWN	0.21	1	-0.056	Female
1102	AMMECR1L	3	0.0006	0.013	-0.0065	DOWN	0.86	1	0.0063	Male
1103	TSHR	0.23	0.0006	0.013	-0.0017	DOWN	0.042	1	-0.019	Female
1104	PAK6	4.6	0.0006	0.013	-0.011	DOWN	0.88	1	-0.0091	Female
1105	EDEM3	2.8	0.0006	0.013	-0.007	DOWN	0.65	1	-0.018	Female
1106	ENSG00000289521	2.8	0.0006	0.013	-0.011	DOWN	0.3	1	-0.066	Female
1107	RGL2	5.1	0.0006	0.013	-0.0086	DOWN	0.66	1	0.021	Male
1108	MAN2B1	3.6	0.0006	0.013	-0.0081	DOWN	0.73	1	0.016	Male
1109	ENSG00000257272	2	0.00061	0.013	-0.01	DOWN	0.74	1	0.02	Male
1110	OSGEPL1	2.8	0.00061	0.013	-0.0068	DOWN	0.82	1	0.0086	Male
1111	KIAA0753	3	0.00061	0.013	-0.0071	DOWN	0.58	1	-0.022	Female
1112	COX18	2.3	0.00061	0.013	-0.0061	DOWN	0.42	1	-0.028	Female
1113	TMCC3	3.5	0.00061	0.013	-0.0085	DOWN	0.19	1	-0.062	Female
1114	MERTK	4.3	0.00061	0.013	-0.011	DOWN	0.8	1	-0.015	Female
1115	THY1	6.7	0.00061	0.013	-0.011	DOWN	0.19	1	0.077	Male
1116	NATD1	2.8	0.00061	0.013	-0.0065	DOWN	0.78	1	-0.01	Female
1117	SDHAF1	4.6	0.00061	0.013	-0.009	DOWN	0.31	1	-0.051	Female
1118	EEF1AKMT3	1.9	0.00061	0.013	-0.0081	DOWN	0.13	1	-0.07	Female
1119	FURIN	4.6	0.00061	0.013	-0.0088	DOWN	0.72	1	-0.018	Female
1120	SPCS3	4.6	0.00061	0.013	-0.0079	DOWN	0.97	1	-0.0015	Female
1121	JAKMIP2	3.3	0.00061	0.013	-0.007	DOWN	0.28	1	-0.043	Female
1122	TRIM9	5	0.00061	0.013	-0.0082	DOWN	0.54	1	0.028	Male
1123	ECPAS	4.8	0.00061	0.013	-0.0077	DOWN	0.74	1	-0.014	Female
1124	RIC8A	5.1	0.00061	0.013	-0.008	DOWN	0.41	1	-0.037	Female
1125	DAGLA	3.5	0.00061	0.013	-0.0074	DOWN	0.26	1	-0.047	Female
1126	SLC1A1	4	0.00061	0.013	-0.01	DOWN	0.67	1	0.024	Male
1127	CDC73	2.5	0.00061	0.013	-0.006	DOWN	0.6	1	-0.018	Female
1128	MSN	5.5	0.00061	0.013	-0.0087	DOWN	0.91	1	-0.0053	Female
1129	CLBA1	2.8	0.00062	0.013	-0.009	DOWN	0.7	1	-0.019	Female
1130	TRAK2	5.5	0.00062	0.013	-0.011	DOWN	0.63	1	-0.029	Female
1131	ENSG00000236283	0.29	0.00062	0.013	-0.002	DOWN	0.55	1	-0.0069	Female
1132	FUBP1	4.3	0.00062	0.013	-0.0075	DOWN	0.54	1	-0.026	Female
1133	NFAM1	1.4	0.00062	0.013	-0.0076	DOWN	0.64	1	0.02	Male
1134	SELENON	5.6	0.00062	0.013	-0.0081	DOWN	0.28	1	-0.049	Female
1135	PRDX4	4.2	0.00062	0.013	-0.0089	DOWN	0.24	1	-0.059	Female
1136	ZADH2	3.6	0.00062	0.013	-0.0073	DOWN	0.83	1	-0.0086	Female
1137	FBXL2	3.3	0.00062	0.013	-0.0074	DOWN	0.94	1	0.0029	Male
1138	PPP2R2D	3.5	0.00062	0.013	-0.0068	DOWN	0.71	1	0.014	Male
1139	DNAJC24	2.6	0.00062	0.013	-0.0066	DOWN	0.74	1	0.012	Male
1140	STK33	2.6	0.00063	0.013	-0.0091	DOWN	0.97	1	-0.002	Female
1141	ATXN7L3B	5.2	0.00063	0.013	-0.0067	DOWN	0.76	1	-0.011	Female
1142	SEC14L1	4.8	0.00063	0.013	-0.0096	DOWN	0.24	1	0.064	Male
1143	ANKRD10	5	0.00063	0.013	-0.0077	DOWN	0.47	1	-0.031	Female
1144	UQCRC1	6.8	0.00063	0.013	-0.0078	DOWN	0.74	1	-0.014	Female
1145	SV2B	3.3	0.00063	0.013	-0.0088	DOWN	0.26	1	0.056	Male
1146	PLPP7	2.9	0.00063	0.013	-0.0071	DOWN	0.91	1	0.0047	Male
1147	SLC22A23	3.4	0.00063	0.013	-0.0076	DOWN	0.49	1	-0.029	Female
1148	IPO7	4.9	0.00063	0.013	-0.0073	DOWN	0.54	1	-0.025	Female
1149	GALNT11	4.3	0.00063	0.013	-0.0071	DOWN	0.46	1	-0.029	Female
1150	ANXA5	7.4	0.00063	0.013	-0.011	DOWN	0.42	1	-0.049	Female
1151	NABP2	5.3	0.00063	0.013	-0.0072	DOWN	0.55	1	-0.024	Female
1152	MBIP	3.5	0.00064	0.013	-0.0074	DOWN	0.38	1	-0.036	Female
1153	MTHFD1	3	0.00064	0.013	-0.0068	DOWN	0.66	1	-0.017	Female
1154	ENSG00000289404	3.7	0.00064	0.013	-0.021	DOWN	0.064	1	0.22	Male
1155	ATP5PB	6.1	0.00064	0.013	-0.0075	DOWN	0.4	1	-0.036	Female
1156	CMC4	5.9	0.00064	0.013	-0.009	DOWN	0.25	1	-0.058	Female
1157	CORO1A	5.6	0.00064	0.013	-0.0096	DOWN	0.84	1	-0.011	Female
1158	PTDSS1	4.3	0.00064	0.013	-0.0071	DOWN	0.41	1	-0.033	Female
1159	PRRG1	3.6	0.00064	0.013	-0.0076	DOWN	0.14	1	-0.063	Female
1160	LBHD1	1.2	0.00064	0.013	-0.0063	DOWN	0.39	1	-0.03	Female
1161	TLR8	0.37	0.00064	0.013	-0.0044	DOWN	0.5	1	0.017	Male
1162	OPHN1	3.4	0.00064	0.013	-0.0076	DOWN	0.42	1	-0.035	Female
1163	CTSO	3.2	0.00064	0.013	-0.0086	DOWN	0.31	1	-0.049	Female
1164	DSG2	0.35	0.00064	0.013	-0.0047	DOWN	0.86	1	-0.0047	Female
1165	ASPH	3.9	0.00064	0.013	-0.0083	DOWN	0.82	1	0.011	Male
1166	ARFRP1	4.6	0.00064	0.013	-0.0075	DOWN	0.87	1	0.007	Male
1167	ABCB7	2.6	0.00065	0.013	-0.0067	DOWN	0.66	1	-0.017	Female
1168	CYTH2	4.5	0.00065	0.013	-0.0084	DOWN	0.21	1	-0.059	Female
1169	HINT3	5.6	0.00065	0.013	-0.0077	DOWN	0.94	1	0.0035	Male
1170	PARGP1	1.1	0.00065	0.013	-0.005	DOWN	0.9	1	0.0036	Male
1171	UNC13A	4.8	0.00065	0.013	-0.0091	DOWN	0.8	1	-0.013	Female
1172	POMGNT1	4.8	0.00065	0.013	-0.0073	DOWN	0.52	1	-0.026	Female
1173	RPUSD4	3.4	0.00065	0.013	-0.0073	DOWN	0.66	1	0.018	Male
1174	ERAL1	5.6	0.00065	0.013	-0.0077	DOWN	0.71	1	-0.016	Female
1175	NCF4	2.5	0.00065	0.013	-0.0089	DOWN	0.24	1	-0.06	Female
1176	BBS4	3.6	0.00065	0.013	-0.0072	DOWN	0.66	1	-0.018	Female
1177	CLIC1	4.9	0.00065	0.013	-0.011	DOWN	0.54	1	0.038	Male
1178	C2orf74	5.8	0.00065	0.013	-0.011	DOWN	0.99	1	0.0011	Male
1179	SEPHS1	4.7	0.00065	0.013	-0.0074	DOWN	0.49	1	-0.029	Female
1180	MFSD14C	2.4	0.00065	0.013	-0.0065	DOWN	0.53	1	0.023	Male
1181	EFR3A	4.7	0.00065	0.013	-0.0088	DOWN	0.77	1	0.014	Male
1182	PPP3CC	3.4	0.00066	0.013	-0.0079	DOWN	0.6	1	-0.023	Female
1183	EPHB3	2.8	0.00066	0.013	-0.009	DOWN	0.79	1	-0.013	Female
1184	CCNT2-AS1	1.7	0.00066	0.013	-0.0064	DOWN	0.028	1	0.08	Male
1185	VSIR	5.1	0.00066	0.013	-0.011	DOWN	0.43	1	0.048	Male
1186	MAZ	4.9	0.00066	0.013	-0.0079	DOWN	0.21	1	-0.056	Female
1187	ALG6	2	0.00066	0.013	-0.006	DOWN	0.58	1	0.019	Male
1188	KCNC3	3.1	0.00066	0.013	-0.0077	DOWN	0.51	1	-0.028	Female
1189	TSPAN5	5.3	0.00066	0.013	-0.0077	DOWN	0.31	1	-0.044	Female
1190	CLEC4G	2	0.00066	0.013	-0.014	DOWN	0.3	1	0.08	Male
1191	RIMKLB	4.3	0.00066	0.013	-0.0083	DOWN	0.45	1	0.035	Male
1192	SYT3	3.7	0.00066	0.013	-0.0075	DOWN	0.26	1	-0.048	Female
1193	PMPCB	4.1	0.00066	0.013	-0.0074	DOWN	0.95	1	0.0029	Male
1194	IQSEC1	5.8	0.00066	0.013	-0.0083	DOWN	0.91	1	0.005	Male
1195	RBM6	5.6	0.00066	0.013	-0.0093	DOWN	0.84	1	0.01	Male
1196	EHHADH	1.9	0.00066	0.013	-0.0073	DOWN	0.22	1	0.051	Male
1197	TTYH1	7.7	0.00067	0.013	-0.0094	DOWN	0.53	1	-0.034	Female
1198	RING1	5.8	0.00067	0.013	-0.008	DOWN	0.87	1	-0.0077	Female
1199	ARHGEF3	2.9	0.00067	0.013	-0.0083	DOWN	0.6	1	0.025	Male
1200	MTPN	6.8	0.00067	0.013	-0.0075	DOWN	0.71	1	0.016	Male
1201	PI4K2B	2.4	0.00067	0.013	-0.0069	DOWN	0.79	1	-0.011	Female
1202	P3H4	3.3	0.00067	0.013	-0.0079	DOWN	0.43	1	-0.036	Female
1203	TTC38	3.6	0.00067	0.013	-0.0077	DOWN	0.61	1	0.022	Male
1204	SRGN	6	0.00067	0.013	-0.017	DOWN	0.22	1	0.12	Male
1205	ITGA5	2.5	0.00067	0.013	-0.011	DOWN	0.24	1	-0.072	Female
1206	RPLP1P6	2.3	0.00067	0.013	-0.013	DOWN	0.56	1	-0.041	Female
1207	EIF3J	5.3	0.00067	0.013	-0.0071	DOWN	0.82	1	0.009	Male
1208	VPS33B	3.7	0.00067	0.013	-0.0072	DOWN	0.84	1	-0.008	Female
1209	PINK1	6.2	0.00067	0.013	-0.0088	DOWN	0.96	1	0.0026	Male
1210	NOS1AP	3	0.00067	0.013	-0.0092	DOWN	0.33	1	0.051	Male
1211	PSEN1	3.8	0.00067	0.013	-0.0072	DOWN	0.64	1	-0.019	Female
1212	NLE1	3	0.00067	0.013	-0.0064	DOWN	0.62	1	0.018	Male
1213	C2CD5	4	0.00067	0.013	-0.0075	DOWN	0.74	1	0.014	Male
1214	SEPTIN7P14	2.4	0.00067	0.013	-0.0079	DOWN	0.44	1	-0.034	Female
1215	HAUS6	2.7	0.00067	0.013	-0.0068	DOWN	0.28	1	-0.042	Female
1216	CTSZ	3.5	0.00067	0.013	-0.0088	DOWN	0.75	1	-0.016	Female
1217	UBE2J2	4.3	0.00067	0.013	-0.0074	DOWN	0.83	1	-0.0089	Female
1218	ZMYND19	4	0.00068	0.013	-0.0077	DOWN	0.75	1	-0.014	Female
1219	DHX29	3.4	0.00068	0.013	-0.007	DOWN	0.63	1	-0.019	Female
1220	PEX11A	3.3	0.00068	0.013	-0.0079	DOWN	0.37	1	-0.041	Female
1221	CNOT10	2.8	0.00068	0.013	-0.0066	DOWN	0.76	1	0.012	Male
1222	NWD2	1.2	0.00068	0.013	-0.0078	DOWN	0.75	1	-0.014	Female
1223	GDI2	5.7	0.00068	0.013	-0.0076	DOWN	0.82	1	-0.01	Female
1224	FAM71E1	3.8	0.00068	0.013	-0.0091	DOWN	0.88	1	-0.0077	Female
1225	TECPR1	4.1	0.00068	0.013	-0.0075	DOWN	0.91	1	-0.0051	Female
1226	RANBP3-DT	1.1	0.00068	0.013	-0.007	DOWN	0.85	1	-0.0073	Female
1227	ENSG00000224046	2.5	0.00068	0.013	-0.0098	DOWN	0.17	1	-0.077	Female
1228	FSD1	5.4	0.00068	0.013	-0.008	DOWN	0.89	1	0.0062	Male
1229	SNX24	3.4	0.00069	0.013	-0.0076	DOWN	0.45	1	-0.032	Female
1230	RPS7P10	1.5	0.00069	0.013	-0.0095	DOWN	0.71	1	0.02	Male
1231	KIF26A	1.5	0.00069	0.013	-0.0063	DOWN	0.74	1	-0.012	Female
1232	CCNG2	3.9	0.00069	0.013	-0.0086	DOWN	0.54	1	-0.029	Female
1233	LY6E	6.7	0.00069	0.013	-0.0097	DOWN	0.5	1	0.037	Male
1234	BZW1	4.1	0.00069	0.013	-0.0075	DOWN	0.83	1	-0.009	Female
1235	TEX261	5.1	0.00069	0.013	-0.0082	DOWN	0.35	1	-0.043	Female
1236	RNF14	4.7	0.00069	0.013	-0.0074	DOWN	0.72	1	0.015	Male
1237	TXNRD2	3.1	0.00069	0.013	-0.0074	DOWN	0.38	1	-0.037	Female
1238	DLAT	3.6	0.00069	0.013	-0.0074	DOWN	0.68	1	0.017	Male
1239	ZNF326	3.4	0.00069	0.013	-0.0073	DOWN	0.75	1	0.013	Male
1240	ELAC2	4.5	0.00069	0.013	-0.0077	DOWN	0.93	1	-0.0038	Female
1241	LHFPL4	3.9	0.00069	0.013	-0.008	DOWN	0.75	1	-0.014	Female
1242	TOR3A	3.6	0.0007	0.013	-0.0077	DOWN	0.17	1	-0.06	Female
1243	PTPN13	3.6	0.0007	0.013	-0.0083	DOWN	0.28	1	-0.051	Female
1244	SNHG3	3.7	0.0007	0.013	-0.0087	DOWN	0.19	1	-0.064	Female
1245	SENP8	1.4	0.0007	0.013	-0.0052	DOWN	0.19	1	0.039	Male
1246	SDHAP3	3.1	0.0007	0.013	-0.008	DOWN	0.95	1	0.0029	Male
1247	PSMB6	7	0.0007	0.013	-0.0077	DOWN	0.78	1	-0.012	Female
1248	NRN1L	2.3	0.0007	0.013	-0.0084	DOWN	0.89	1	-0.0067	Female
1249	BUD13	3.6	0.0007	0.013	-0.0079	DOWN	0.86	1	-0.0081	Female
1250	MINDY1	4	0.0007	0.013	-0.0084	DOWN	0.68	1	0.02	Male
1251	AFAP1L2	4.1	0.0007	0.013	-0.01	DOWN	0.69	1	-0.022	Female
1252	EPS15	5.8	0.0007	0.013	-0.008	DOWN	0.68	1	-0.018	Female
1253	GALK1	3.3	0.0007	0.013	-0.0085	DOWN	0.5	1	-0.033	Female
1254	GNA11	5.6	0.00071	0.013	-0.0073	DOWN	0.28	1	-0.044	Female
1255	SMC5	2.8	0.00071	0.013	-0.0065	DOWN	0.2	1	-0.047	Female
1256	RNF2	2.9	0.00071	0.013	-0.0066	DOWN	0.65	1	-0.017	Female
1257	TMUB2	4.5	0.00071	0.013	-0.0072	DOWN	0.84	1	-0.0082	Female
1258	PFKM	5.6	0.00071	0.013	-0.0076	DOWN	0.38	1	-0.038	Female
1259	NUP188	3.5	0.00071	0.013	-0.0071	DOWN	0.74	1	0.013	Male
1260	PPP1R26	4.6	0.00071	0.013	-0.0076	DOWN	0.81	1	-0.01	Female
1261	SCAI	2.2	0.00071	0.013	-0.0058	DOWN	0.24	1	-0.039	Female
1262	ZNF595	2.5	0.00071	0.013	-0.0073	DOWN	0.69	1	0.017	Male
1263	YIF1B	4.5	0.00071	0.013	-0.0071	DOWN	0.79	1	-0.011	Female
1264	IGFBP3	3.8	0.00071	0.013	-0.024	DOWN	0.066	1	-0.25	Female
1265	R3HDM1	4.7	0.00071	0.013	-0.0084	DOWN	0.47	1	0.035	Male
1266	ZMIZ1	4.4	0.00071	0.013	-0.0075	DOWN	0.14	1	-0.062	Female
1267	INPP4A	3.4	0.00071	0.013	-0.0073	DOWN	0.74	1	-0.014	Female
1268	MAP4K3	3.5	0.00071	0.013	-0.0066	DOWN	0.93	1	-0.0033	Female
1269	TRIT1	2.3	0.00071	0.013	-0.0065	DOWN	0.65	1	-0.017	Female
1270	SLC49A4	3.1	0.00071	0.013	-0.0078	DOWN	0.59	1	-0.024	Female
1271	LINC01849	0.18	0.00071	0.013	-0.0018	DOWN	0.37	1	0.0091	Male
1272	LINC00472	1.1	0.00072	0.013	-0.0048	DOWN	0.56	1	-0.016	Female
1273	OPRK1	1.8	0.00072	0.013	-0.011	DOWN	0.55	1	0.038	Male
1274	STK24	3	0.00072	0.013	-0.0066	DOWN	0.78	1	0.01	Male
1275	TDRD9	1.5	0.00072	0.013	-0.0091	DOWN	0.56	1	-0.03	Female
1276	TP53I3	2.5	0.00072	0.013	-0.0091	DOWN	0.38	1	-0.045	Female
1277	NOL12	3.9	0.00072	0.013	-0.0073	DOWN	0.45	1	-0.031	Female
1278	EHBP1L1	3.7	0.00072	0.013	-0.0095	DOWN	0.53	1	-0.034	Female
1279	SCYL2	3.4	0.00072	0.013	-0.0069	DOWN	0.53	1	-0.025	Female
1280	RASSF7	3.2	0.00072	0.013	-0.0091	DOWN	0.065	1	-0.096	Female
1281	CNTFR	6.7	0.00072	0.013	-0.011	DOWN	0.87	1	0.01	Male
1282	PTGDR2	1.1	0.00072	0.013	0.014	UP	0.39	1	-0.07	Female
1283	ITGB8	4.1	0.00073	0.013	-0.0081	DOWN	0.53	1	0.029	Male
1284	FLNB-AS1	0.52	0.00073	0.013	-0.0039	DOWN	0.13	1	-0.033	Female
1285	S100A16	6.7	0.00073	0.013	-0.01	DOWN	0.43	1	-0.046	Female
1286	PTRH2	2.8	0.00073	0.013	-0.007	DOWN	0.63	1	0.019	Male
1287	SDHB	6.2	0.00073	0.013	-0.0073	DOWN	0.99	1	-0.00057	Female
1288	MYORG	5.2	0.00073	0.013	-0.01	DOWN	0.23	1	0.07	Male
1289	MAGED1	6	0.00073	0.013	-0.0076	DOWN	0.094	1	-0.072	Female
1290	B3GALT6	4.2	0.00073	0.013	-0.0082	DOWN	0.73	1	0.016	Male
1291	FTH1P2	3.1	0.00073	0.013	-0.016	DOWN	0.75	1	0.028	Male
1292	SH3BP1	2.3	0.00073	0.013	-0.0083	DOWN	0.82	1	-0.011	Female
1293	PKN2	3	0.00073	0.013	-0.0062	DOWN	0.92	1	0.0037	Male
1294	NKAPL	2.1	0.00073	0.013	-0.0098	DOWN	0.0011	0.36	0.19	Male
1295	HIP1	4.3	0.00074	0.013	-0.0079	DOWN	0.88	1	0.0069	Male
1296	SDF2	4.3	0.00074	0.013	-0.0076	DOWN	0.79	1	-0.012	Female
1297	PNMA1	6.7	0.00074	0.013	-0.008	DOWN	0.96	1	0.0021	Male
1298	CHM	2.5	0.00074	0.013	-0.0062	DOWN	0.3	1	-0.036	Female
1299	SMIM12	2.8	0.00074	0.013	-0.0066	DOWN	0.91	1	-0.0043	Female
1300	ENSG00000278543	0.33	0.00074	0.013	-0.0031	DOWN	0.71	1	0.0064	Male
1301	ZNF720	1.7	0.00074	0.013	-0.0055	DOWN	0.36	1	0.029	Male
1302	POLD3	2.2	0.00074	0.013	-0.0065	DOWN	0.65	1	-0.017	Female
1303	BTBD10	4.4	0.00074	0.013	-0.0074	DOWN	0.97	1	0.0017	Male
1304	MARCHF9	3.8	0.00074	0.013	-0.0074	DOWN	0.5	1	-0.029	Female
1305	CBL	3.2	0.00074	0.013	-0.0064	DOWN	0.82	1	-0.0081	Female
1306	EIF3A	5.2	0.00074	0.013	-0.0073	DOWN	0.71	1	-0.016	Female
1307	SLC39A11	2.9	0.00075	0.013	-0.0093	DOWN	0.79	1	-0.014	Female
1308	RPS6KB1	3.1	0.00075	0.013	-0.0066	DOWN	0.99	1	0.00044	Male
1309	FAM168B	6.3	0.00075	0.013	-0.0073	DOWN	0.62	1	-0.021	Female
1310	PAXIP1	1.7	0.00075	0.013	-0.0052	DOWN	0.38	1	0.026	Male
1311	ENSG00000273687	1.6	0.00075	0.013	-0.012	DOWN	0.85	1	0.012	Male
1312	CLOCK	2.7	0.00075	0.013	-0.0062	DOWN	0.8	1	-0.0088	Female
1313	STARD3	4.7	0.00075	0.013	-0.0083	DOWN	0.61	1	0.024	Male
1314	ST6GALNAC6	7.7	0.00075	0.013	-0.0079	DOWN	0.36	1	-0.042	Female
1315	PIP5K1C	5.6	0.00075	0.013	-0.0084	DOWN	0.66	1	-0.021	Female
1316	LZTFL1	3	0.00075	0.013	-0.0069	DOWN	0.87	1	-0.0064	Female
1317	MARS1	5	0.00075	0.013	-0.0078	DOWN	0.79	1	0.012	Male
1318	TACO1	4.3	0.00075	0.013	-0.008	DOWN	0.91	1	0.0054	Male
1319	ENSG00000274220	2	0.00075	0.013	-0.0074	DOWN	0.98	1	-0.00097	Female
1320	NRCAM	6.2	0.00076	0.013	-0.0088	DOWN	0.98	1	-0.001	Female
1321	LINC00323	1.4	0.00076	0.013	-0.013	DOWN	0.26	1	0.082	Male
1322	RASSF4	5.9	0.00076	0.013	-0.011	DOWN	0.53	1	0.039	Male
1323	ATXN7L3	6.1	0.00076	0.013	-0.0083	DOWN	0.48	1	-0.033	Female
1324	ANKRD26	1.6	0.00076	0.013	-0.0052	DOWN	0.97	1	-0.0013	Female
1325	RALGPS2	2	0.00076	0.013	-0.0062	DOWN	0.18	1	-0.048	Female
1326	ZFP92	1.9	0.00076	0.013	-0.0059	DOWN	0.72	1	0.012	Male
1327	ZNF718	1.8	0.00076	0.013	-0.0077	DOWN	0.2	1	0.057	Male
1328	VASH1-AS1	2.3	0.00076	0.013	-0.013	DOWN	0.83	1	-0.017	Female
1329	PHC2	5.3	0.00077	0.013	-0.0081	DOWN	0.48	1	-0.033	Female
1330	BBS12	1.9	0.00077	0.013	-0.0063	DOWN	0.35	1	0.033	Male
1331	PAPSS1	5.5	0.00077	0.013	-0.0078	DOWN	0.96	1	0.0024	Male
1332	SLC44A2	6.5	0.00077	0.013	-0.0083	DOWN	0.96	1	0.0022	Male
1333	TAOK1	4.2	0.00077	0.013	-0.0071	DOWN	0.96	1	0.0019	Male
1334	CHURC1	4.6	0.00077	0.013	-0.0094	DOWN	0.47	1	0.039	Male
1335	TM9SF1	3.3	0.00077	0.013	-0.0076	DOWN	0.68	1	-0.018	Female
1336	GLRB	4.2	0.00077	0.013	-0.008	DOWN	0.59	1	-0.025	Female
1337	FRMD4A	2.7	0.00077	0.013	-0.0071	DOWN	0.97	1	-0.0017	Female
1338	HMGCLL1	2.6	0.00077	0.013	-0.0076	DOWN	0.11	1	-0.071	Female
1339	KLF13	4.9	0.00077	0.013	-0.0077	DOWN	0.53	1	-0.027	Female
1340	LINC02693	2.7	0.00077	0.013	-0.0073	DOWN	0.36	1	0.038	Male
1341	NASP	5.1	0.00077	0.013	-0.009	DOWN	0.44	1	-0.04	Female
1342	NPIPA2	0.77	0.00078	0.013	-0.0071	DOWN	0.98	1	0.0011	Male
1343	RNF103	4.8	0.00078	0.013	-0.0072	DOWN	0.47	1	-0.03	Female
1344	COPZ2	3.8	0.00078	0.013	-0.0097	DOWN	0.54	1	-0.034	Female
1345	COMMD7	5.8	0.00078	0.013	-0.0078	DOWN	0.74	1	0.015	Male
1346	RAB5C	6.4	0.00078	0.013	-0.0081	DOWN	0.46	1	-0.034	Female
1347	SLC31A1	3.1	0.00078	0.013	-0.0082	DOWN	0.4	1	0.04	Male
1348	POLG2	2.1	0.00078	0.013	-0.0055	DOWN	0.69	1	0.013	Male
1349	SECISBP2	3.4	0.00078	0.013	-0.0066	DOWN	0.89	1	0.0054	Male
1350	ARHGAP21	6.5	0.00078	0.013	-0.0079	DOWN	0.63	1	-0.022	Female
1351	TSPO	5.8	0.00078	0.013	-0.009	DOWN	0.67	1	0.022	Male
1352	DEPTOR	3.3	0.00078	0.013	-0.0091	DOWN	0.028	1	0.12	Male
1353	KLHL28	2	0.00078	0.013	-0.0057	DOWN	0.15	1	-0.048	Female
1354	PIGV	2.1	0.00079	0.013	-0.0055	DOWN	0.97	1	0.0011	Male
1355	CHASERR	5.4	0.00079	0.013	-0.0086	DOWN	0.67	1	-0.021	Female
1356	GPATCH2	1.8	0.00079	0.013	-0.0048	DOWN	0.94	1	-0.0019	Female
1357	LMTK2	3.2	0.00079	0.013	-0.0068	DOWN	0.74	1	0.013	Male
1358	TMEM101	3.5	0.00079	0.013	-0.007	DOWN	0.6	1	-0.021	Female
1359	PNMT	4.4	0.00079	0.013	-0.013	DOWN	0.25	1	0.086	Male
1360	ZNF436-AS1	3.3	0.00079	0.013	-0.0078	DOWN	0.76	1	-0.014	Female
1361	PIGN	1.4	0.00079	0.013	-0.0044	DOWN	0.88	1	-0.004	Female
1362	ATP2B1	4.8	0.00079	0.013	-0.0085	DOWN	0.47	1	0.035	Male
1363	ACOT7	5.7	0.00079	0.013	-0.0087	DOWN	0.86	1	0.0089	Male
1364	TSPYL5	3.9	0.00079	0.013	-0.0083	DOWN	0.51	1	0.032	Male
1365	SNX17	6	0.00079	0.013	-0.0077	DOWN	0.59	1	-0.023	Female
1366	TTC23L	0.81	0.00079	0.013	-0.0054	DOWN	0.75	1	0.0096	Male
1367	PLCH2	4.2	0.00079	0.013	-0.014	DOWN	0.74	1	0.027	Male
1368	HPCAL4	7	0.00079	0.013	-0.0097	DOWN	0.62	1	-0.028	Female
1369	SLC16A4	1.8	0.00079	0.013	-0.0084	DOWN	0.6	1	0.025	Male
1370	ADAM22	3.4	0.00079	0.013	-0.0069	DOWN	0.34	1	-0.038	Female
1371	ADAMTSL4	1	0.00079	0.013	-0.007	DOWN	0.57	1	0.023	Male
1372	TNFRSF8	0.29	0.0008	0.013	-0.0028	DOWN	0.57	1	-0.0091	Female
1373	RXRB	5.2	0.0008	0.013	-0.0072	DOWN	0.78	1	-0.012	Female
1374	LYPD1	3.8	0.0008	0.013	-0.013	DOWN	0.061	1	-0.14	Female
1375	GSTP1	8.3	0.0008	0.013	-0.0082	DOWN	0.14	1	-0.07	Female
1376	CARD19	4.4	0.0008	0.013	-0.008	DOWN	0.6	1	0.024	Male
1377	ENSG00000230725	0.61	0.0008	0.013	-0.0038	DOWN	0.4	1	0.018	Male
1378	MICAL2	3.6	0.0008	0.013	-0.008	DOWN	0.84	1	-0.0094	Female
1379	NALCN	2.5	0.0008	0.013	-0.0066	DOWN	0.84	1	0.0076	Male
1380	ENSG00000286084	0.84	0.0008	0.013	-0.0051	DOWN	0.15	1	0.042	Male
1381	EEF1AKMT4	1.3	0.0008	0.013	-0.0079	DOWN	0.5	1	-0.031	Female
1382	PSD	8.2	0.0008	0.013	-0.0094	DOWN	0.34	1	-0.052	Female
1383	KCNN1	6.1	0.0008	0.013	-0.011	DOWN	0.38	1	0.054	Male
1384	XPR1	2.9	0.00081	0.013	-0.0065	DOWN	0.23	1	-0.045	Female
1385	RASAL2	2.4	0.00081	0.013	-0.0063	DOWN	0.052	1	-0.071	Female
1386	JMJD1C	3.1	0.00081	0.013	-0.0073	DOWN	0.48	1	-0.029	Female
1387	BCLAF3	2.3	0.00081	0.013	-0.0065	DOWN	0.77	1	-0.011	Female
1388	CEP162	2.1	0.00081	0.013	-0.0065	DOWN	0.66	1	0.016	Male
1389	WTAP	4.3	0.00081	0.013	-0.0071	DOWN	0.82	1	0.0095	Male
1390	CLASP2	5.4	0.00081	0.013	-0.0072	DOWN	0.94	1	0.003	Male
1391	ENSG00000272078	0.52	0.00081	0.013	-0.004	DOWN	0.88	1	0.0035	Male
1392	RAE1	3.9	0.00081	0.013	-0.0073	DOWN	0.49	1	-0.029	Female
1393	LIMA1	3.7	0.00082	0.014	-0.0074	DOWN	0.93	1	-0.0038	Female
1394	SIPA1L2	3.4	0.00082	0.014	-0.0087	DOWN	0.41	1	-0.042	Female
1395	LNPEP	2.9	0.00082	0.014	-0.0059	DOWN	0.64	1	-0.016	Female
1396	STX10	5.2	0.00082	0.014	-0.0077	DOWN	0.34	1	-0.042	Female
1397	ENSG00000289378	0.84	0.00082	0.014	-0.0065	DOWN	0.1	1	0.062	Male
1398	MGAT4A	3.1	0.00082	0.014	-0.0077	DOWN	0.67	1	0.019	Male
1399	RIMKLA	2.5	0.00082	0.014	-0.0069	DOWN	0.33	1	-0.039	Female
1400	ARFIP2	4.3	0.00082	0.014	-0.0073	DOWN	0.68	1	-0.017	Female
1401	ENSG00000241439	2.1	0.00082	0.014	-0.017	DOWN	0.25	1	-0.11	Female
1402	CENPX	5.5	0.00083	0.014	-0.0086	DOWN	0.47	1	-0.036	Female
1403	WDR91	3.1	0.00083	0.014	-0.0071	DOWN	0.68	1	0.017	Male
1404	ATG101	3.5	0.00083	0.014	-0.0085	DOWN	0.81	1	-0.012	Female
1405	REST	2	0.00083	0.014	-0.0059	DOWN	0.5	1	0.023	Male
1406	ARRB2	5.8	0.00083	0.014	-0.0086	DOWN	0.81	1	0.012	Male
1407	ALDH7A1	6.1	0.00083	0.014	-0.011	DOWN	0.65	1	-0.028	Female
1408	ZDHHC21	3	0.00083	0.014	-0.0066	DOWN	0.96	1	0.0021	Male
1409	ADSL	2.8	0.00083	0.014	-0.0063	DOWN	0.87	1	0.006	Male
1410	NONO	5.1	0.00083	0.014	-0.0069	DOWN	0.25	1	-0.046	Female
1411	ZNF462	2.4	0.00083	0.014	-0.0067	DOWN	0.054	1	-0.075	Female
1412	PGM5	1.5	0.00083	0.014	-0.0082	DOWN	0.63	1	0.023	Male
1413	ADAMTS13	2.8	0.00083	0.014	-0.0077	DOWN	0.77	1	-0.013	Female
1414	TNFSF13	5.5	0.00084	0.014	-0.0097	DOWN	0.086	1	0.096	Male
1415	SLC12A9	4	0.00084	0.014	-0.0075	DOWN	0.71	1	-0.016	Female
1416	CFAP20	5.2	0.00084	0.014	-0.0078	DOWN	0.94	1	0.0032	Male
1417	NFKBIE	3.3	0.00084	0.014	-0.0085	DOWN	0.86	1	-0.0088	Female
1418	FMN2	3.4	0.00084	0.014	-0.0065	DOWN	0.59	1	0.02	Male
1419	NDUFA9	3.5	0.00084	0.014	-0.0064	DOWN	0.34	1	-0.035	Female
1420	TDRD3	2.9	0.00085	0.014	-0.0069	DOWN	0.57	1	-0.023	Female
1421	TP73-AS1	3	0.00085	0.014	-0.0065	DOWN	0.99	1	-0.00042	Female
1422	PPP1R13B	3.5	0.00085	0.014	-0.0071	DOWN	0.57	1	-0.023	Female
1423	XPO6	5.3	0.00085	0.014	-0.0072	DOWN	0.75	1	-0.013	Female
1424	CYP2R1	2.3	0.00085	0.014	-0.0068	DOWN	0.72	1	-0.014	Female
1425	CD86	2	0.00085	0.014	-0.0096	DOWN	0.044	1	0.11	Male
1426	HEXIM1	4.9	0.00085	0.014	-0.0082	DOWN	0.83	1	-0.01	Female
1427	PRR14	4.9	0.00085	0.014	-0.0076	DOWN	0.84	1	-0.0089	Female
1428	KCNJ11	2.5	0.00085	0.014	-0.0087	DOWN	0.097	1	0.083	Male
1429	WWC2	2.6	0.00085	0.014	-0.0071	DOWN	0.82	1	0.0095	Male
1430	CLEC9A	0.63	0.00085	0.014	0.012	UP	0.69	1	0.027	Male
1431	APEX1	6.2	0.00085	0.014	-0.0078	DOWN	0.77	1	-0.013	Female
1432	UBR3	3.6	0.00085	0.014	-0.0068	DOWN	0.21	1	-0.049	Female
1433	CYC1	6.9	0.00086	0.014	-0.0068	DOWN	0.5	1	-0.026	Female
1434	CDIPT	6.4	0.00086	0.014	-0.0071	DOWN	0.15	1	-0.059	Female
1435	KLHDC3	7.6	0.00086	0.014	-0.0075	DOWN	0.37	1	-0.039	Female
1436	RC3H1	2.4	0.00086	0.014	-0.0058	DOWN	0.38	1	-0.029	Female
1437	DCAF12	3.5	0.00086	0.014	-0.0076	DOWN	0.51	1	-0.029	Female
1438	TMEM203	5.4	0.00086	0.014	-0.0075	DOWN	0.86	1	-0.0075	Female
1439	FAM174A	4.9	0.00086	0.014	-0.0085	DOWN	0.81	1	0.012	Male
1440	FBH1	3.4	0.00086	0.014	-0.0069	DOWN	0.87	1	-0.0063	Female
1441	NRAS	3.9	0.00086	0.014	-0.0074	DOWN	0.66	1	-0.019	Female
1442	VPS13D	3.1	0.00086	0.014	-0.0062	DOWN	0.98	1	-0.0007	Female
1443	PHETA2	1.6	0.00086	0.014	-0.0069	DOWN	0.29	1	0.042	Male
1444	ZNF410	2.7	0.00086	0.014	-0.0071	DOWN	0.85	1	-0.0076	Female
1445	GTPBP4	3.4	0.00086	0.014	-0.0064	DOWN	0.35	1	-0.034	Female
1446	TMEM87B	2.6	0.00086	0.014	-0.0068	DOWN	0.42	1	0.032	Male
1447	DUSP23	5	0.00086	0.014	-0.011	DOWN	0.76	1	-0.02	Female
1448	STRBP	2.8	0.00086	0.014	-0.0066	DOWN	0.41	1	-0.032	Female
1449	RPH3A	4.8	0.00086	0.014	-0.011	DOWN	0.65	1	-0.028	Female
1450	TMEM41B	4.1	0.00087	0.014	-0.0075	DOWN	0.75	1	-0.014	Female
1451	CDKL1	1.8	0.00087	0.014	-0.0063	DOWN	0.8	1	0.009	Male
1452	MOB1A	4.2	0.00087	0.014	-0.0074	DOWN	0.7	1	-0.017	Female
1453	SNX13	2.7	0.00087	0.014	-0.0061	DOWN	0.74	1	0.012	Male
1454	ROPN1B	1.3	0.00087	0.014	-0.0073	DOWN	0.98	1	-0.0012	Female
1455	ZNF48	3	0.00087	0.014	-0.0074	DOWN	0.74	1	0.014	Male
1456	FAAP20	3.5	0.00088	0.014	-0.0085	DOWN	0.95	1	0.0029	Male
1457	FAM8A1	4.1	0.00088	0.014	-0.0071	DOWN	0.93	1	-0.0035	Female
1458	B3GAT1	6.5	0.00088	0.014	-0.0081	DOWN	0.89	1	-0.0066	Female
1459	WDR13	6	0.00088	0.014	-0.0075	DOWN	0.24	1	-0.051	Female
1460	EMX2OS	5.1	0.00088	0.014	-0.0096	DOWN	0.36	1	0.051	Male
1461	FTH1P20	3.3	0.00088	0.014	-0.014	DOWN	0.54	1	-0.049	Female
1462	UBE2E1	4.7	0.00088	0.014	-0.0075	DOWN	0.88	1	0.0066	Male
1463	DBT	2.5	0.00088	0.014	-0.0056	DOWN	0.86	1	-0.0056	Female
1464	IREB2	2.6	0.00088	0.014	-0.0059	DOWN	0.44	1	-0.026	Female
1465	FREM2	1.1	0.00088	0.014	-0.008	DOWN	0.43	1	-0.037	Female
1466	POLR3E	3.5	0.00088	0.014	-0.0069	DOWN	0.62	1	0.02	Male
1467	ENSG00000289050	2.6	0.00088	0.014	-0.012	DOWN	0.48	1	0.049	Male
1468	PMS1	2.7	0.00089	0.014	-0.0063	DOWN	0.94	1	0.0025	Male
1469	MAP2K4	4.9	0.00089	0.014	-0.0079	DOWN	0.59	1	-0.024	Female
1470	CAMSAP3	3.6	0.00089	0.014	-0.0069	DOWN	0.41	1	-0.033	Female
1471	ATP2C1	4.8	0.00089	0.014	-0.0071	DOWN	0.96	1	-0.0023	Female
1472	NAPEPLD	3.9	0.00089	0.014	-0.0071	DOWN	0.65	1	0.018	Male
1473	ZNF7	2.6	0.00089	0.014	-0.0064	DOWN	0.48	1	-0.026	Female
1474	TIMM13	5.9	0.00089	0.014	-0.0076	DOWN	0.43	1	-0.035	Female
1475	SH3RF3	3	0.00089	0.014	-0.0078	DOWN	0.043	1	-0.092	Female
1476	MRPS11	3.6	0.00089	0.014	-0.007	DOWN	0.62	1	-0.02	Female
1477	ATP5F1E	6.9	0.00089	0.014	-0.0084	DOWN	0.94	1	0.0034	Male
1478	HERPUD2-AS1	3	0.00089	0.014	-0.0081	DOWN	0.57	1	0.027	Male
1479	VPS36	3.7	0.00089	0.014	-0.0069	DOWN	0.88	1	0.006	Male
1480	DNTTIP1	4.4	0.00089	0.014	-0.0086	DOWN	0.66	1	-0.022	Female
1481	DGKQ	4	0.00089	0.014	-0.0079	DOWN	0.32	1	-0.046	Female
1482	IDH1	4.4	0.00089	0.014	-0.0092	DOWN	0.81	1	-0.013	Female
1483	ENSG00000254973	1	0.00089	0.014	-0.007	DOWN	0.66	1	0.018	Male
1484	PGM2	2.8	0.00089	0.014	-0.0082	DOWN	0.71	1	0.018	Male
1485	TMEM67	1.8	0.0009	0.014	-0.0067	DOWN	0.39	1	0.033	Male
1486	ACTN2	4.2	0.0009	0.014	-0.013	DOWN	0.009	0.97	-0.19	Female
1487	SPATS2	3	0.0009	0.014	-0.0075	DOWN	0.68	1	-0.018	Female
1488	ENSG00000271860	1.1	0.0009	0.014	-0.0058	DOWN	0.052	1	-0.066	Female
1489	HAGLR	2.5	0.0009	0.014	-0.012	DOWN	0.069	1	-0.12	Female
1490	CAMK1	6.3	0.0009	0.014	-0.0087	DOWN	0.68	1	-0.021	Female
1491	ALG5	2.7	0.0009	0.014	-0.0066	DOWN	0.79	1	0.01	Male
1492	ZDHHC13	2.9	0.0009	0.014	-0.008	DOWN	0.41	1	0.038	Male
1493	MBTD1	2.5	0.0009	0.014	-0.006	DOWN	0.3	1	-0.036	Female
1494	FTSJ1	3.9	0.0009	0.014	-0.0072	DOWN	0.44	1	-0.032	Female
1495	WDR77	4	0.0009	0.014	-0.0073	DOWN	0.64	1	0.02	Male
1496	GPM6A	8.5	0.00091	0.014	-0.0082	DOWN	0.76	1	0.014	Male
1497	PRR11	1.2	0.00091	0.014	-0.0045	DOWN	0.73	1	0.0089	Male
1498	CIT	4	0.00091	0.014	-0.0077	DOWN	0.71	1	0.017	Male
1499	OLIG1	8.4	0.00091	0.014	-0.0095	DOWN	0.17	1	-0.076	Female
1500	ARHGAP26	3	0.00091	0.014	-0.0071	DOWN	0.61	1	0.021	Male
1501	EIF4HP1	1.4	0.00091	0.014	-0.0083	DOWN	0.99	1	0.00036	Male
1502	C19orf48	3.4	0.00091	0.014	-0.0076	DOWN	0.77	1	-0.013	Female
1503	C16orf86	3.1	0.00092	0.014	-0.0086	DOWN	0.8	1	0.012	Male
1504	STRN4	5.4	0.00092	0.014	-0.0073	DOWN	0.43	1	-0.033	Female
1505	ENSG00000228010	0.53	0.00092	0.014	-0.0034	DOWN	0.79	1	0.0051	Male
1506	PTPN21	3.1	0.00092	0.014	-0.0066	DOWN	0.57	1	-0.022	Female
1507	PITPNA	6	0.00092	0.014	-0.007	DOWN	0.31	1	-0.041	Female
1508	STIM1	4.6	0.00092	0.014	-0.0078	DOWN	0.15	1	-0.065	Female
1509	PCDH8	3.3	0.00092	0.014	-0.012	DOWN	0.96	1	0.0034	Male
1510	KIZ	3.8	0.00092	0.014	-0.0076	DOWN	0.59	1	-0.024	Female
1511	DPF1	4.3	0.00092	0.014	-0.0089	DOWN	0.93	1	0.0043	Male
1512	RUNX1	1.1	0.00092	0.014	-0.0071	DOWN	0.66	1	-0.018	Female
1513	NGLY1	3.5	0.00092	0.014	-0.0074	DOWN	0.97	1	-0.0014	Female
1514	GCC2	3.6	0.00092	0.014	-0.0083	DOWN	0.6	1	0.025	Male
1515	MTFMT	2.5	0.00092	0.014	-0.0066	DOWN	0.61	1	0.019	Male
1516	PRDM2	3.9	0.00092	0.014	-0.0075	DOWN	0.87	1	-0.0073	Female
1517	IL1R1	2.2	0.00092	0.014	-0.0095	DOWN	0.6	1	0.029	Male
1518	CTSC	1.8	0.00092	0.014	-0.0075	DOWN	0.36	1	0.04	Male
1519	DNAJC13	3.3	0.00092	0.014	-0.0068	DOWN	0.82	1	0.0091	Male
1520	CLVS2	2.5	0.00093	0.014	-0.0074	DOWN	0.34	1	-0.041	Female
1521	RAMP1	7.5	0.00093	0.014	-0.009	DOWN	0.66	1	-0.023	Female
1522	DYNC1I2	5.2	0.00093	0.014	-0.0076	DOWN	0.58	1	-0.024	Female
1523	PWP1	4.5	0.00093	0.014	-0.0069	DOWN	0.68	1	-0.016	Female
1524	SEC24A	2.1	0.00093	0.014	-0.0057	DOWN	0.3	1	-0.035	Female
1525	CSPG5	6.6	0.00093	0.014	-0.0093	DOWN	0.69	1	-0.021	Female
1526	ANKRD13C	3.1	0.00093	0.014	-0.0066	DOWN	0.55	1	-0.023	Female
1527	SORD	2	0.00093	0.014	-0.0073	DOWN	0.82	1	0.0094	Male
1528	ENSG00000272384	1.7	0.00094	0.014	-0.0086	DOWN	0.65	1	-0.023	Female
1529	RCN1	4.9	0.00094	0.014	-0.0088	DOWN	0.028	1	-0.11	Female
1530	CGRRF1	3.7	0.00094	0.014	-0.0074	DOWN	0.26	1	0.049	Male
1531	GRK2	6.8	0.00094	0.014	-0.0079	DOWN	0.81	1	0.011	Male
1532	CYFIP1	4.7	0.00094	0.014	-0.0098	DOWN	0.78	1	0.016	Male
1533	UHRF2	2.9	0.00094	0.014	-0.0066	DOWN	0.84	1	0.0075	Male
1534	ENSG00000272871	3	0.00094	0.014	-0.01	DOWN	0.37	1	0.054	Male
1535	DST	5	0.00094	0.014	-0.0081	DOWN	0.87	1	0.0078	Male
1536	SHISA4	7	0.00094	0.014	-0.0081	DOWN	0.75	1	-0.015	Female
1537	SEPTIN2	7.3	0.00094	0.014	-0.0085	DOWN	0.24	1	-0.058	Female
1538	PURB	4	0.00094	0.014	-0.0076	DOWN	0.96	1	-0.002	Female
1539	KLF16	5.1	0.00094	0.014	-0.0082	DOWN	0.65	1	-0.022	Female
1540	IVD	5.1	0.00094	0.014	-0.0075	DOWN	0.19	1	-0.058	Female
1541	CHN1	7.2	0.00094	0.014	-0.0088	DOWN	0.74	1	0.017	Male
1542	HMOX2	5.2	0.00094	0.014	-0.008	DOWN	0.93	1	-0.0043	Female
1543	FRAT1	2.3	0.00095	0.014	-0.0078	DOWN	0.91	1	0.0051	Male
1544	YME1L1	4.2	0.00095	0.014	-0.0068	DOWN	1	1	-5.4e-05	Female
1545	KDELR2	5.3	0.00095	0.014	-0.0069	DOWN	0.33	1	-0.04	Female
1546	PHKB	3.4	0.00095	0.014	-0.0067	DOWN	0.67	1	0.016	Male
1547	SATB1-AS1	0.41	0.00095	0.014	-0.0025	DOWN	0.19	1	-0.019	Female
1548	ARHGAP32	4	0.00095	0.014	-0.0074	DOWN	0.55	1	-0.026	Female
1549	COX7A2	8	0.00095	0.014	-0.0083	DOWN	0.64	1	0.023	Male
1550	LINC01102	1.9	0.00095	0.014	-0.0071	DOWN	0.21	1	-0.053	Female
1551	PDIA6	4.3	0.00095	0.014	-0.0086	DOWN	0.65	1	0.023	Male
1552	COA1	2.8	0.00095	0.014	-0.0064	DOWN	0.77	1	-0.011	Female
1553	ASNS	5.2	0.00095	0.014	-0.0084	DOWN	0.87	1	-0.0079	Female
1554	ENSG00000251661	2.5	0.00095	0.014	-0.013	DOWN	0.21	1	-0.096	Female
1555	SCN2A	2.9	0.00095	0.014	-0.0068	DOWN	0.76	1	0.012	Male
1556	DDX50	4.1	0.00096	0.014	-0.0077	DOWN	0.67	1	0.019	Male
1557	MCUB	2.4	0.00096	0.014	-0.011	DOWN	0.93	1	-0.0055	Female
1558	CDYL2	2.6	0.00096	0.014	-0.0072	DOWN	0.47	1	-0.03	Female
1559	SLC35A2	3	0.00096	0.014	-0.0066	DOWN	0.96	1	0.0021	Male
1560	UBALD2	5.1	0.00096	0.014	-0.0092	DOWN	0.33	1	0.052	Male
1561	BVES	2.1	0.00096	0.014	-0.0069	DOWN	0.64	1	-0.019	Female
1562	ZNF747	3.3	0.00096	0.014	-0.0067	DOWN	0.63	1	0.019	Male
1563	NDUFA10	3.9	0.00096	0.014	-0.0069	DOWN	0.73	1	-0.014	Female
1564	FTCDNL1	1.2	0.00097	0.014	-0.006	DOWN	0.42	1	0.028	Male
1565	JAGN1	4.3	0.00097	0.014	-0.0071	DOWN	0.69	1	-0.017	Female
1566	EMC10	4.6	0.00097	0.014	-0.0067	DOWN	0.35	1	-0.037	Female
1567	RPLP1	10	0.00097	0.014	-0.0078	DOWN	0.88	1	0.0067	Male
1568	BIRC6	2.9	0.00097	0.014	-0.0059	DOWN	0.36	1	-0.032	Female
1569	VN1R20P	1.2	0.00097	0.014	-0.0092	DOWN	0.4	1	0.045	Male
1570	NAV1	3.5	0.00097	0.014	-0.0077	DOWN	0.84	1	0.0088	Male
1571	CEBPZ	3.6	0.00098	0.014	-0.0071	DOWN	0.47	1	-0.03	Female
1572	RPL7L1	5	0.00098	0.014	-0.0076	DOWN	0.66	1	-0.019	Female
1573	ENSG00000279910	0.37	0.00098	0.014	-0.003	DOWN	0.015	1	-0.043	Female
1574	ADAM17	2.6	0.00098	0.014	-0.0065	DOWN	0.18	1	-0.052	Female
1575	ENSG00000186076	1.1	0.00098	0.014	-0.0074	DOWN	0.73	1	-0.015	Female
1576	ENSG00000260070	0.86	0.00098	0.014	-0.0087	DOWN	0.89	1	-0.0068	Female
1577	RNF13	5.4	0.00098	0.014	-0.0073	DOWN	0.76	1	-0.013	Female
1578	PIP5K1A	3.9	0.00098	0.014	-0.007	DOWN	0.47	1	-0.03	Female
1579	GRIA2	5.5	0.00099	0.014	-0.008	DOWN	0.26	1	-0.053	Female
1580	ENSG00000275178	1.3	0.00099	0.014	-0.012	DOWN	0.71	1	-0.025	Female
1581	ENSG00000287887	1	0.00099	0.014	-0.0061	DOWN	0.43	1	-0.028	Female
1582	EWSR1	6.7	0.00099	0.014	-0.0076	DOWN	0.53	1	-0.028	Female
1583	SUCLG2	4.3	0.00099	0.014	-0.0087	DOWN	0.74	1	0.017	Male
1584	ATAD3A	3.5	0.00099	0.014	-0.0066	DOWN	0.82	1	-0.0089	Female
1585	RMDN2	1.2	0.00099	0.014	-0.0047	DOWN	0.69	1	-0.011	Female
1586	DHX15	3.9	0.00099	0.014	-0.0067	DOWN	0.75	1	-0.012	Female
1587	RNF40	4.3	0.00099	0.014	-0.0078	DOWN	0.8	1	0.012	Male
1588	TMEM132B	3.8	0.00099	0.014	-0.0076	DOWN	0.93	1	-0.0042	Female
1589	SV2A	6.3	0.00099	0.014	-0.0086	DOWN	0.64	1	0.023	Male
1590	STK19	3.7	0.00099	0.014	-0.0085	DOWN	0.98	1	0.0011	Male
1591	ZNF875	3.5	0.00099	0.014	-0.0068	DOWN	0.64	1	-0.019	Female
1592	NBPF12	2.5	0.00099	0.014	-0.0065	DOWN	0.038	1	-0.08	Female
1593	WDR35	2.5	0.001	0.014	-0.0062	DOWN	0.34	1	-0.035	Female
1594	DHFR2	2.4	0.001	0.014	-0.0071	DOWN	0.54	1	0.025	Male
1595	CERT1	3.1	0.001	0.014	-0.0064	DOWN	0.63	1	0.018	Male
1596	NCSTN	4.9	0.001	0.014	-0.0076	DOWN	0.58	1	-0.025	Female
1597	TOP3A	2.9	0.001	0.014	-0.0065	DOWN	0.91	1	-0.0045	Female
1598	HADHA	6.3	0.001	0.014	-0.0082	DOWN	0.26	1	-0.054	Female
1599	RPL23AP7	2.4	0.001	0.014	-0.012	DOWN	0.61	1	0.034	Male
1600	DZIP1	4.8	0.001	0.014	-0.0086	DOWN	0.89	1	-0.0071	Female
1601	SACM1L	4.1	0.001	0.014	-0.0063	DOWN	1	1	-8e-05	Female
1602	TMEM121	3.5	0.001	0.014	-0.0089	DOWN	0.77	1	0.015	Male
1603	MYT1L	2.5	0.001	0.014	-0.0064	DOWN	0.85	1	-0.0073	Female
1604	CXADR	3	0.001	0.014	-0.0077	DOWN	0.29	1	-0.048	Female
1605	SEC14L2	4.7	0.001	0.014	-0.0096	DOWN	0.53	1	0.035	Male
1606	ACSL6	4.4	0.001	0.014	-0.0081	DOWN	0.9	1	0.006	Male
1607	GAL3ST3	3.2	0.001	0.014	-0.0078	DOWN	0.71	1	0.017	Male
1608	GRK5	2.5	0.001	0.014	-0.0073	DOWN	0.54	1	-0.026	Female
1609	BECN1	4.5	0.001	0.014	-0.0077	DOWN	0.92	1	0.0045	Male
1610	RTCA-AS1	1.8	0.001	0.014	-0.0056	DOWN	0.7	1	-0.013	Female
1611	PLPP5	3.8	0.001	0.014	-0.0073	DOWN	0.33	1	-0.041	Female
1612	PUM3	2.9	0.001	0.014	-0.0079	DOWN	0.85	1	0.009	Male
1613	ARF5	7.4	0.001	0.014	-0.0074	DOWN	0.43	1	-0.034	Female
1614	RASGRF1	3.2	0.001	0.014	-0.0091	DOWN	0.41	1	-0.044	Female
1615	PSD3	4.8	0.001	0.014	-0.0082	DOWN	0.15	1	-0.069	Female
1616	CNOT8	4.5	0.001	0.014	-0.009	DOWN	0.66	1	0.023	Male
1617	TRAM1	4.5	0.001	0.014	-0.0071	DOWN	0.76	1	-0.013	Female
1618	ZNF843	1.6	0.001	0.014	-0.0055	DOWN	0.63	1	0.016	Male
1619	SH3GLB1	4.6	0.001	0.014	-0.0071	DOWN	0.99	1	0.00076	Male
1620	ZDHHC7	4.2	0.001	0.014	-0.0069	DOWN	0.86	1	0.0074	Male
1621	HTR7P1	1.7	0.001	0.014	-0.0057	DOWN	0.72	1	0.012	Male
1622	NACC1	5.5	0.001	0.014	-0.0072	DOWN	0.54	1	-0.026	Female
1623	PCDH10-DT	1.3	0.001	0.014	-0.0048	DOWN	0.72	1	-0.0099	Female
1624	ST6GAL2	3.2	0.001	0.015	-0.0094	DOWN	0.39	1	-0.048	Female
1625	PARTICL	3.3	0.001	0.015	-0.0088	DOWN	0.32	1	0.051	Male
1626	KDM1A	3.9	0.001	0.015	-0.0068	DOWN	0.42	1	-0.032	Female
1627	CDC42BPA	4.3	0.001	0.015	-0.0067	DOWN	0.86	1	0.0069	Male
1628	GSTA4	5.4	0.001	0.015	-0.0074	DOWN	0.073	1	-0.079	Female
1629	LRP5L	1.8	0.001	0.015	-0.0089	DOWN	0.11	1	0.084	Male
1630	F11R	2.7	0.001	0.015	-0.012	DOWN	0.76	1	-0.021	Female
1631	B3GNT2	3.2	0.001	0.015	-0.0086	DOWN	0.27	1	-0.055	Female
1632	MKLN1	2.8	0.001	0.015	-0.007	DOWN	0.71	1	0.015	Male
1633	PSMC1P1	1.1	0.001	0.015	-0.0059	DOWN	0.46	1	-0.025	Female
1634	PLGRKT	3.4	0.001	0.015	-0.0084	DOWN	0.35	1	-0.046	Female
1635	BMPR1B	3.6	0.001	0.015	-0.0089	DOWN	0.66	1	0.023	Male
1636	NDRG2	9.9	0.001	0.015	-0.0085	DOWN	0.83	1	-0.011	Female
1637	CAMTA2	5.7	0.001	0.015	-0.0072	DOWN	0.66	1	-0.018	Female
1638	SOX9	6.1	0.001	0.015	-0.011	DOWN	0.069	1	0.11	Male
1639	SEZ6L	5.3	0.001	0.015	-0.0091	DOWN	0.24	1	-0.063	Female
1640	CDCA5	1.2	0.001	0.015	-0.0056	DOWN	0.73	1	0.011	Male
1641	OAZ2	6.9	0.001	0.015	-0.0072	DOWN	0.92	1	-0.0044	Female
1642	JOSD2	5.9	0.001	0.015	-0.0083	DOWN	0.82	1	-0.011	Female
1643	PYCR1	3.4	0.001	0.015	-0.0081	DOWN	0.65	1	0.022	Male
1644	ECHDC2	4.8	0.001	0.015	-0.0084	DOWN	0.55	1	-0.03	Female
1645	BCAR1	4.2	0.001	0.015	-0.0082	DOWN	0.72	1	-0.018	Female
1646	BRF1	3.9	0.001	0.015	-0.0069	DOWN	0.44	1	-0.031	Female
1647	DUSP12	3.8	0.001	0.015	-0.0077	DOWN	0.4	1	0.038	Male
1648	DOCK9	3.8	0.001	0.015	-0.0073	DOWN	0.8	1	-0.011	Female
1649	CALN1	3.5	0.001	0.015	-0.0097	DOWN	0.45	1	0.043	Male
1650	ZNF22	4.9	0.001	0.015	-0.0072	DOWN	0.5	1	-0.028	Female
1651	PDIA3	5.5	0.001	0.015	-0.0079	DOWN	0.53	1	-0.029	Female
1652	ZSCAN5A	1.3	0.001	0.015	-0.0053	DOWN	0.66	1	0.013	Male
1653	DNAJC1	3.3	0.001	0.015	-0.0081	DOWN	0.29	1	-0.051	Female
1654	KATNA1	3.2	0.001	0.015	-0.0071	DOWN	0.87	1	0.0066	Male
1655	CORIN	0.3	0.001	0.015	-0.0023	DOWN	0.66	1	0.006	Male
1656	TRIM68	3	0.001	0.015	-0.0063	DOWN	0.94	1	0.0027	Male
1657	TLCD2	0.89	0.001	0.015	-0.0056	DOWN	0.93	1	-0.0031	Female
1658	PCDH10	4.1	0.001	0.015	-0.0077	DOWN	0.48	1	0.032	Male
1659	SNHG15	3.4	0.001	0.015	-0.0089	DOWN	0.4	1	0.044	Male
1660	MTMR11	3	0.001	0.015	-0.0084	DOWN	0.65	1	-0.023	Female
1661	WEE1	1.5	0.001	0.015	-0.0076	DOWN	0.2	1	-0.057	Female
1662	TLK2	2.8	0.001	0.015	-0.0062	DOWN	0.6	1	0.019	Male
1663	GUCA1A	2.4	0.001	0.015	-0.0098	DOWN	0.42	1	-0.047	Female
1664	LRRC8D	4	0.001	0.015	-0.0077	DOWN	0.65	1	-0.02	Female
1665	EFL1	2.4	0.001	0.015	-0.0067	DOWN	0.61	1	-0.02	Female
1666	PKMYT1	1.1	0.0011	0.015	-0.0055	DOWN	0.48	1	-0.023	Female
1667	ALCAM	5.4	0.0011	0.015	-0.0085	DOWN	0.15	1	-0.073	Female
1668	ATRN	3.9	0.0011	0.015	-0.0068	DOWN	0.29	1	-0.042	Female
1669	SOGA1	3.7	0.0011	0.015	-0.0072	DOWN	0.98	1	0.0013	Male
1670	JTB	7	0.0011	0.015	-0.0078	DOWN	0.89	1	-0.0066	Female
1671	COPB1	4.3	0.0011	0.015	-0.0066	DOWN	0.88	1	-0.0056	Female
1672	ASIC4	3.7	0.0011	0.015	-0.0094	DOWN	0.065	1	-0.1	Female
1673	ENOX1	3.4	0.0011	0.015	-0.0069	DOWN	0.44	1	0.032	Male
1674	ZNF223	2.1	0.0011	0.015	-0.0062	DOWN	0.25	1	-0.043	Female
1675	SGPL1	4	0.0011	0.015	-0.0069	DOWN	0.88	1	-0.0063	Female
1676	MOSMO	3	0.0011	0.015	-0.0068	DOWN	0.63	1	0.019	Male
1677	PTBP1	4.8	0.0011	0.015	-0.0071	DOWN	0.86	1	-0.0072	Female
1678	PHLDA1	4.7	0.0011	0.015	-0.011	DOWN	0.46	1	-0.048	Female
1679	KNTC1	1.2	0.0011	0.015	-0.005	DOWN	0.37	1	0.026	Male
1680	GJB6	5.4	0.0011	0.015	-0.012	DOWN	0.98	1	0.0017	Male
1681	SMC1A	3.5	0.0011	0.015	-0.0067	DOWN	0.00024	0.11	-0.15	Female
1682	SAMD12	2.4	0.0011	0.015	-0.0064	DOWN	0.89	1	0.0054	Male
1683	SMG1	3	0.0011	0.015	-0.0061	DOWN	0.69	1	-0.014	Female
1684	CERS2	4.9	0.0011	0.015	-0.0077	DOWN	0.74	1	0.015	Male
1685	ENSG00000260920	2.2	0.0011	0.015	-0.0067	DOWN	0.87	1	-0.0067	Female
1686	CASP10	1.7	0.0011	0.015	-0.0064	DOWN	0.42	1	0.03	Male
1687	N4BP2	1	0.0011	0.015	-0.0039	DOWN	0.094	1	-0.038	Female
1688	MPC1	6.7	0.0011	0.015	-0.0077	DOWN	0.9	1	-0.0055	Female
1689	ACSS2	4	0.0011	0.015	-0.0071	DOWN	0.39	1	-0.036	Female
1690	KMT5B	3.7	0.0011	0.015	-0.0063	DOWN	0.6	1	-0.019	Female
1691	FASTKD1	2.9	0.0011	0.015	-0.0066	DOWN	0.93	1	0.0036	Male
1692	TMEM60	4.4	0.0011	0.015	-0.0078	DOWN	0.94	1	0.0037	Male
1693	PLAUR	1.9	0.0011	0.015	-0.011	DOWN	0.26	1	0.072	Male
1694	ZC3H8	2.8	0.0011	0.015	-0.0065	DOWN	0.27	1	-0.042	Female
1695	LANCL2	4.8	0.0011	0.015	-0.0077	DOWN	0.43	1	-0.035	Female
1696	HSD17B8	3.8	0.0011	0.015	-0.0086	DOWN	0.83	1	0.011	Male
1697	C10orf88	2.8	0.0011	0.015	-0.0064	DOWN	0.9	1	-0.0048	Female
1698	PPP2R5A	5.1	0.0011	0.015	-0.008	DOWN	0.89	1	-0.0063	Female
1699	GTF2F1	5.6	0.0011	0.015	-0.0069	DOWN	0.75	1	-0.013	Female
1700	CSNK1G1	1.7	0.0011	0.015	-0.0051	DOWN	0.72	1	0.011	Male
1701	SMARCA2	4.3	0.0011	0.015	-0.0067	DOWN	0.41	1	-0.033	Female
1702	INSIG2	3.6	0.0011	0.015	-0.0065	DOWN	0.71	1	-0.014	Female
1703	FKBP1A	6.6	0.0011	0.015	-0.0091	DOWN	0.76	1	-0.016	Female
1704	CTNNBIP1	5.2	0.0011	0.015	-0.0073	DOWN	0.19	1	-0.056	Female
1705	ENSG00000259891	4.1	0.0011	0.015	-0.0085	DOWN	0.63	1	-0.024	Female
1706	SLC35E1	3.4	0.0011	0.015	-0.0064	DOWN	0.84	1	0.0074	Male
1707	MBD5	1.4	0.0011	0.015	-0.0044	DOWN	0.89	1	0.0037	Male
1708	DAAM2	6.8	0.0011	0.015	-0.01	DOWN	0.082	1	0.1	Male
1709	ARPC1B	3.7	0.0011	0.015	-0.009	DOWN	0.89	1	0.0073	Male
1710	IPO4	2.4	0.0011	0.015	-0.0068	DOWN	0.29	1	0.043	Male
1711	MAGEF1	5.9	0.0011	0.015	-0.008	DOWN	0.55	1	-0.028	Female
1712	IKBKB	3.6	0.0011	0.015	-0.0064	DOWN	0.88	1	0.0056	Male
1713	ZNF836	1.6	0.0011	0.015	-0.0053	DOWN	0.52	1	-0.02	Female
1714	ELF2	3.3	0.0011	0.015	-0.0063	DOWN	0.72	1	0.013	Male
1715	KIRREL2	1.1	0.0011	0.015	-0.006	DOWN	0.5	1	0.024	Male
1716	PNN	5.7	0.0011	0.015	-0.0069	DOWN	0.44	1	-0.031	Female
1717	AAGAB	3.9	0.0011	0.015	-0.007	DOWN	0.97	1	0.0017	Male
1718	ARF3	7.7	0.0011	0.015	-0.0076	DOWN	0.17	1	-0.061	Female
1719	DNAL1	3.5	0.0011	0.015	-0.0068	DOWN	0.69	1	-0.016	Female
1720	NIBAN2	4.9	0.0011	0.015	-0.009	DOWN	0.86	1	0.0095	Male
1721	CHP1	5.5	0.0011	0.015	-0.0072	DOWN	0.86	1	-0.0074	Female
1722	TEX30	2.3	0.0011	0.015	-0.0073	DOWN	0.62	1	-0.022	Female
1723	ACTR10	5.3	0.0011	0.015	-0.0076	DOWN	0.95	1	0.0026	Male
1724	LARP4B	3	0.0011	0.015	-0.0062	DOWN	0.52	1	0.023	Male
1725	SRC	3.5	0.0011	0.015	-0.0068	DOWN	0.11	1	-0.065	Female
1726	FAM3C2P	2.1	0.0011	0.015	-0.0093	DOWN	0.85	1	0.01	Male
1727	PMM1	5.9	0.0011	0.015	-0.0079	DOWN	0.2	1	-0.06	Female
1728	PTCD3	4.1	0.0011	0.015	-0.0067	DOWN	0.69	1	-0.016	Female
1729	LGMN	4.5	0.0011	0.015	-0.0086	DOWN	0.51	1	-0.033	Female
1730	LPCAT4	5	0.0011	0.015	-0.0085	DOWN	0.89	1	-0.0072	Female
1731	TXNDC16	2.9	0.0011	0.015	-0.0068	DOWN	0.42	1	-0.032	Female
1732	RBM10	5.2	0.0011	0.015	-0.0075	DOWN	0.59	1	-0.024	Female
1733	HMG20B	4.8	0.0011	0.015	-0.0072	DOWN	0.27	1	-0.047	Female
1734	TUB	5.3	0.0011	0.015	-0.0092	DOWN	0.25	1	-0.062	Female
1735	CENPBD1	3.3	0.0011	0.015	-0.0079	DOWN	0.75	1	0.015	Male
1736	AP4B1	3.1	0.0011	0.015	-0.0065	DOWN	0.43	1	0.03	Male
1737	ZNF518A	2.6	0.0011	0.015	-0.0061	DOWN	0.57	1	-0.02	Female
1738	POLR3GL	5.6	0.0011	0.015	-0.0073	DOWN	0.23	1	-0.052	Female
1739	RGS22	1.3	0.0011	0.015	-0.0066	DOWN	0.74	1	0.013	Male
1740	MAST1	4.8	0.0011	0.015	-0.0087	DOWN	0.33	1	0.05	Male
1741	PAN3-AS1	2.7	0.0011	0.015	-0.0083	DOWN	0.28	1	-0.053	Female
1742	GOLGB1	4	0.0011	0.015	-0.0069	DOWN	0.3	1	-0.043	Female
1743	MOAP1	6.3	0.0011	0.015	-0.007	DOWN	0.23	1	-0.05	Female
1744	GABPB1-IT1	3	0.0011	0.015	-0.007	DOWN	0.76	1	0.013	Male
1745	TLL1	0.73	0.0011	0.015	-0.0046	DOWN	0.088	1	-0.047	Female
1746	HDAC3	4.8	0.0011	0.015	-0.0074	DOWN	0.3	1	-0.045	Female
1747	GAPDHP1	2.6	0.0011	0.015	-0.012	DOWN	0.13	1	-0.11	Female
1748	DENND2B	2.7	0.0011	0.015	-0.0068	DOWN	0.88	1	-0.0062	Female
1749	EZR	7	0.0011	0.015	-0.0096	DOWN	0.98	1	0.0016	Male
1750	ITGAV	4.7	0.0011	0.015	-0.0089	DOWN	0.8	1	-0.013	Female
1751	CSNK2A1	3	0.0011	0.015	-0.0059	DOWN	0.9	1	-0.0045	Female
1752	MRRF	2.1	0.0011	0.015	-0.0054	DOWN	0.94	1	0.0026	Male
1753	TMEM88B	6.3	0.0011	0.015	-0.0098	DOWN	0.12	1	-0.09	Female
1754	ACIN1	4.8	0.0011	0.015	-0.0071	DOWN	0.6	1	-0.022	Female
1755	STK11IP	3.1	0.0011	0.015	-0.0064	DOWN	0.93	1	-0.0034	Female
1756	DAB2IP	4.8	0.0011	0.015	-0.0073	DOWN	0.33	1	-0.042	Female
1757	AIFM1	2.7	0.0011	0.015	-0.0064	DOWN	0.37	1	-0.034	Female
1758	MGLL	5.7	0.0011	0.015	-0.0085	DOWN	0.57	1	0.029	Male
1759	KIFAP3	4.9	0.0011	0.015	-0.0073	DOWN	0.43	1	-0.034	Female
1760	LINC00461	3	0.0011	0.015	-0.0065	DOWN	0.69	1	-0.015	Female
1761	HELQ	2.3	0.0011	0.015	-0.0065	DOWN	0.28	1	0.041	Male
1762	MAST4	2.7	0.0011	0.015	-0.007	DOWN	0.65	1	-0.019	Female
1763	RAD18	1.3	0.0011	0.015	-0.0052	DOWN	0.98	1	-0.00087	Female
1764	SERPINB1	3.7	0.0011	0.015	-0.0097	DOWN	0.57	1	0.033	Male
1765	GNAI3	3.3	0.0011	0.015	-0.0066	DOWN	0.83	1	-0.0085	Female
1766	C5orf24	4.1	0.0011	0.015	-0.0068	DOWN	0.54	1	-0.024	Female
1767	IQCD	1.8	0.0011	0.015	-0.0071	DOWN	0.81	1	0.01	Male
1768	DMAC2	4.7	0.0011	0.015	-0.0074	DOWN	0.77	1	-0.013	Female
1769	RHOBTB3	5.7	0.0011	0.015	-0.0085	DOWN	0.095	1	-0.085	Female
1770	ENSG00000287733	2	0.0011	0.015	-0.0077	DOWN	0.73	1	-0.016	Female
1771	ENSG00000287367	0.27	0.0011	0.015	-0.002	DOWN	0.1	1	0.019	Male
1772	FAM174C	4.6	0.0011	0.015	-0.0085	DOWN	0.58	1	-0.028	Female
1773	SLC9B1	0.84	0.0011	0.015	-0.0042	DOWN	0.81	1	0.0061	Male
1774	ANKRD16	2.6	0.0011	0.015	-0.0065	DOWN	0.2	1	0.05	Male
1775	LYSMD1	3.1	0.0011	0.015	-0.0067	DOWN	0.64	1	0.019	Male
1776	CAPN2	5.1	0.0012	0.015	-0.0079	DOWN	0.48	1	0.033	Male
1777	ZNF100	1.5	0.0012	0.015	-0.0057	DOWN	0.71	1	0.013	Male
1778	VTA1	3.4	0.0012	0.015	-0.0063	DOWN	0.99	1	0.00042	Male
1779	ENSG00000225177	4.5	0.0012	0.015	-0.011	DOWN	0.91	1	0.0073	Male
1780	MFN1	3.4	0.0012	0.015	-0.0068	DOWN	0.58	1	0.022	Male
1781	MTERF1	1.9	0.0012	0.015	-0.0058	DOWN	0.15	1	0.05	Male
1782	ZNF248	3.3	0.0012	0.015	-0.008	DOWN	0.44	1	0.037	Male
1783	RPS15P4	4.2	0.0012	0.015	-0.013	DOWN	0.88	1	-0.012	Female
1784	VASP	3.8	0.0012	0.015	-0.0084	DOWN	0.52	1	-0.033	Female
1785	LMBR1L	3.7	0.0012	0.015	-0.0075	DOWN	0.17	1	-0.061	Female
1786	MZF1	4.9	0.0012	0.015	-0.0084	DOWN	0.5	1	0.034	Male
1787	NGEF	4.3	0.0012	0.015	-0.01	DOWN	0.75	1	-0.019	Female
1788	SPAG9	5.7	0.0012	0.015	-0.0077	DOWN	0.47	1	-0.033	Female
1789	ERAP1	2.7	0.0012	0.015	-0.0079	DOWN	0.57	1	-0.027	Female
1790	ICA1L	3.1	0.0012	0.015	-0.0065	DOWN	0.85	1	0.0072	Male
1791	ANKRD52	3.5	0.0012	0.015	-0.0066	DOWN	0.71	1	0.015	Male
1792	SDHAF3	4	0.0012	0.015	-0.0083	DOWN	0.76	1	-0.015	Female
1793	CHMP4B	7.7	0.0012	0.015	-0.0076	DOWN	0.47	1	-0.032	Female
1794	GMDS	2.9	0.0012	0.015	-0.0069	DOWN	0.73	1	-0.014	Female
1795	CAMK2A	8.6	0.0012	0.015	-0.011	DOWN	0.7	1	-0.025	Female
1796	PCGF6	2.5	0.0012	0.015	-0.0068	DOWN	0.64	1	-0.019	Female
1797	PITPNM2	3.7	0.0012	0.015	-0.0072	DOWN	0.65	1	0.02	Male
1798	MTURN	10	0.0012	0.015	-0.01	DOWN	0.69	1	0.025	Male
1799	DUSP11	2.9	0.0012	0.015	-0.0067	DOWN	0.2	1	-0.05	Female
1800	TSPAN5-DT	1.5	0.0012	0.015	-0.0063	DOWN	0.24	1	-0.044	Female
1801	SULF1	1.3	0.0012	0.015	-0.0091	DOWN	0.66	1	-0.024	Female
1802	STOML1	3.8	0.0012	0.015	-0.0073	DOWN	0.35	1	-0.04	Female
1803	ENSG00000274461	1.2	0.0012	0.015	-0.0055	DOWN	0.5	1	0.022	Male
1804	C2CD2L	4.4	0.0012	0.015	-0.0074	DOWN	0.35	1	-0.041	Female
1805	HIF3A	4.5	0.0012	0.015	-0.012	DOWN	0.56	1	-0.04	Female
1806	DHX30	4.7	0.0012	0.015	-0.0071	DOWN	0.85	1	-0.0079	Female
1807	ARHGEF25	5.8	0.0012	0.015	-0.0092	DOWN	0.71	1	-0.02	Female
1808	RIC1	2.2	0.0012	0.015	-0.0056	DOWN	0.59	1	0.018	Male
1809	PPP1R9B	7.1	0.0012	0.015	-0.0086	DOWN	0.87	1	-0.0081	Female
1810	APPL1	3.7	0.0012	0.015	-0.0063	DOWN	0.87	1	0.0062	Male
1811	TUBG1	4.5	0.0012	0.015	-0.0081	DOWN	0.79	1	0.013	Male
1812	MGRN1	4.8	0.0012	0.015	-0.0077	DOWN	0.26	1	-0.052	Female
1813	DDX18	4.3	0.0012	0.015	-0.0073	DOWN	0.75	1	0.014	Male
1814	ELK3	2.5	0.0012	0.015	-0.0085	DOWN	0.097	1	0.084	Male
1815	SOX7	2.6	0.0012	0.015	-0.014	DOWN	0.63	1	0.04	Male
1816	IL6R-AS1	1.3	0.0012	0.015	-0.014	DOWN	0.83	1	-0.018	Female
1817	STK25	6	0.0012	0.015	-0.0075	DOWN	0.42	1	-0.036	Female
1818	RNF213-AS1	1	0.0012	0.015	-0.0045	DOWN	0.7	1	-0.01	Female
1819	SNPH	6.2	0.0012	0.015	-0.0077	DOWN	0.71	1	0.017	Male
1820	HARS2	4	0.0012	0.015	-0.0072	DOWN	0.87	1	-0.0071	Female
1821	FBXL19-AS1	1.3	0.0012	0.015	-0.0055	DOWN	0.57	1	0.019	Male
1822	ZNF346	2.8	0.0012	0.015	-0.006	DOWN	0.97	1	0.0014	Male
1823	BOD1	4.8	0.0012	0.015	-0.0075	DOWN	0.7	1	-0.017	Female
1824	ENTPD5	2.4	0.0012	0.015	-0.0064	DOWN	0.67	1	-0.016	Female
1825	AFDN	3.6	0.0012	0.015	-0.0069	DOWN	0.9	1	0.0049	Male
1826	NPM1P27	2	0.0012	0.015	-0.0098	DOWN	0.3	1	-0.06	Female
1827	FDX1	3.4	0.0012	0.015	-0.0071	DOWN	1	1	1.6e-05	Male
1828	EXT1	2	0.0012	0.015	-0.0057	DOWN	0.31	1	-0.035	Female
1829	ZSCAN32	3.7	0.0012	0.015	-0.0078	DOWN	0.19	1	-0.061	Female
1830	WRAP73	3.8	0.0012	0.015	-0.0071	DOWN	0.53	1	0.027	Male
1831	CCDC184	4.4	0.0012	0.015	-0.009	DOWN	0.17	1	0.073	Male
1832	LINC01012	0.28	0.0012	0.015	-0.0021	DOWN	0.42	1	-0.0099	Female
1833	PHF6	1.9	0.0012	0.015	-0.0053	DOWN	0.74	1	-0.011	Female
1834	MYH10	3.9	0.0012	0.015	-0.0069	DOWN	0.67	1	-0.017	Female
1835	EFCAB14	5.4	0.0012	0.015	-0.0077	DOWN	0.72	1	-0.017	Female
1836	GPD1	3.8	0.0012	0.015	-0.011	DOWN	0.26	1	-0.075	Female
1837	SNHG7	4.4	0.0012	0.015	-0.012	DOWN	0.77	1	-0.021	Female
1838	CCAR1	4.2	0.0012	0.015	-0.0076	DOWN	0.87	1	-0.0072	Female
1839	C6orf226	4.9	0.0012	0.015	-0.0081	DOWN	0.19	1	-0.063	Female
1840	TBXA2R	1.2	0.0012	0.015	-0.006	DOWN	0.65	1	-0.016	Female
1841	WASHC3	5.1	0.0012	0.015	-0.0075	DOWN	0.72	1	0.016	Male
1842	NAT9	4.2	0.0012	0.015	-0.007	DOWN	0.4	1	-0.035	Female
1843	SGCE	3.2	0.0012	0.015	-0.0067	DOWN	0.39	1	-0.035	Female
1844	ARHGAP20	1.8	0.0012	0.015	-0.007	DOWN	0.37	1	0.037	Male
1845	CYP46A1	4.6	0.0012	0.015	-0.0077	DOWN	0.18	1	-0.062	Female
1846	ASPHD2	2.9	0.0012	0.015	-0.0073	DOWN	0.43	1	-0.035	Female
1847	ADNP2	2.9	0.0012	0.015	-0.007	DOWN	0.29	1	0.044	Male
1848	KCNH7	0.39	0.0012	0.015	-0.0031	DOWN	0.26	1	-0.021	Female
1849	SERINC3	6.2	0.0012	0.015	-0.0074	DOWN	0.75	1	-0.014	Female
1850	LINC01311	1.8	0.0012	0.015	-0.0069	DOWN	0.029	1	-0.091	Female
1851	LRRC56	2.6	0.0012	0.015	-0.0087	DOWN	0.8	1	0.013	Male
1852	NCLN	4.5	0.0012	0.015	-0.0072	DOWN	0.2	1	-0.055	Female
1853	TOP2A	0.35	0.0012	0.015	-0.0051	DOWN	0.66	1	0.014	Male
1854	GNAL	4.1	0.0012	0.015	-0.0094	DOWN	0.12	1	-0.088	Female
1855	METTL13	3.2	0.0012	0.015	-0.0067	DOWN	0.8	1	0.01	Male
1856	POLK	2.5	0.0012	0.015	-0.0062	DOWN	0.7	1	0.014	Male
1857	ISLR	1.6	0.0012	0.015	0.015	UP	0.0067	0.94	0.25	Male
1858	ABCF3	4.9	0.0012	0.015	-0.0071	DOWN	0.82	1	-0.0095	Female
1859	GRID1	3.8	0.0012	0.015	-0.0068	DOWN	0.2	1	-0.052	Female
1860	RBFOX1	3.7	0.0012	0.015	-0.0067	DOWN	0.81	1	-0.0097	Female
1861	SFRP4	2.1	0.0012	0.015	-0.011	DOWN	0.4	1	-0.057	Female
1862	PTPRE	3.4	0.0012	0.015	-0.0082	DOWN	0.19	1	-0.065	Female
1863	BTBD1	5.6	0.0012	0.015	-0.0071	DOWN	0.6	1	-0.022	Female
1864	CDH11	2.4	0.0012	0.015	-0.0071	DOWN	0.54	1	-0.026	Female
1865	SMARCD1	4.6	0.0012	0.015	-0.0067	DOWN	0.4	1	-0.034	Female
1866	ULK3	5.4	0.0012	0.015	-0.0076	DOWN	0.54	1	0.028	Male
1867	ARPC2	6.1	0.0012	0.015	-0.0074	DOWN	0.57	1	-0.025	Female
1868	ENSG00000259969	5.4	0.0012	0.015	-0.0086	DOWN	0.91	1	0.0057	Male
1869	C7orf26	4.1	0.0012	0.015	-0.0072	DOWN	0.33	1	0.042	Male
1870	RAB8A	3.4	0.0012	0.015	-0.0072	DOWN	0.54	1	0.026	Male
1871	SGIP1	3.4	0.0012	0.015	-0.0062	DOWN	0.37	1	-0.033	Female
1872	ATP11A	2.9	0.0012	0.015	-0.0064	DOWN	0.99	1	0.00033	Male
1873	ENC1	6.3	0.0012	0.015	-0.01	DOWN	0.93	1	-0.0054	Female
1874	FAM131A	4.5	0.0012	0.015	-0.008	DOWN	0.87	1	-0.0081	Female
1875	PTPMT1	3.9	0.0012	0.015	-0.0082	DOWN	0.87	1	0.0082	Male
1876	ST8SIA5-DT	0.69	0.0012	0.015	-0.0035	DOWN	0.73	1	0.0072	Male
1877	GDAP1L1	4.4	0.0012	0.015	-0.0087	DOWN	0.53	1	-0.033	Female
1878	SLC29A1	3.2	0.0012	0.015	-0.0082	DOWN	0.31	1	0.05	Male
1879	GPR89B	2.1	0.0013	0.015	-0.0062	DOWN	0.29	1	-0.04	Female
1880	ANXA4	3.8	0.0013	0.015	-0.0069	DOWN	0.39	1	-0.036	Female
1881	HEXB	4.2	0.0013	0.015	-0.0081	DOWN	0.47	1	-0.035	Female
1882	ANAPC5	5.6	0.0013	0.015	-0.0072	DOWN	0.79	1	-0.012	Female
1883	ENSG00000214776	0.59	0.0013	0.015	-0.0043	DOWN	0.32	1	-0.026	Female
1884	QTRT1	5.9	0.0013	0.015	-0.008	DOWN	0.8	1	0.012	Male
1885	DTD2	3	0.0013	0.015	-0.0085	DOWN	0.42	1	-0.041	Female
1886	RAPGEF5	4.6	0.0013	0.015	-0.0084	DOWN	0.11	1	-0.079	Female
1887	CNTN6	1.6	0.0013	0.015	-0.007	DOWN	0.9	1	0.0053	Male
1888	IVNS1ABP	4.4	0.0013	0.015	-0.0075	DOWN	0.45	1	0.034	Male
1889	CSRNP3	2.7	0.0013	0.015	-0.0063	DOWN	0.43	1	-0.03	Female
1890	MIEF2	3	0.0013	0.015	-0.0071	DOWN	0.66	1	-0.019	Female
1891	FAT4	1.2	0.0013	0.015	-0.0042	DOWN	0.19	1	-0.033	Female
1892	CACUL1	3.3	0.0013	0.015	-0.0067	DOWN	0.53	1	-0.025	Female
1893	PAFAH1B1	5.8	0.0013	0.015	-0.0072	DOWN	0.69	1	-0.017	Female
1894	PIBF1	2.5	0.0013	0.015	-0.0066	DOWN	0.92	1	-0.0041	Female
1895	ENSG00000282936	0.67	0.0013	0.015	-0.0047	DOWN	0.84	1	0.0057	Male
1896	SEC13	5.4	0.0013	0.015	-0.0075	DOWN	0.37	1	-0.04	Female
1897	LRRC37A6P	1.3	0.0013	0.015	-0.0064	DOWN	0.46	1	-0.028	Female
1898	TRPC3	1.1	0.0013	0.015	-0.0046	DOWN	0.77	1	0.0081	Male
1899	PLAGL1	2.1	0.0013	0.015	-0.0081	DOWN	0.65	1	0.022	Male
1900	MYL6	7.3	0.0013	0.015	-0.008	DOWN	0.48	1	-0.034	Female
1901	WDFY1	3.6	0.0013	0.015	-0.0066	DOWN	0.9	1	-0.0047	Female
1902	SARS2	3.8	0.0013	0.015	-0.0068	DOWN	0.49	1	-0.028	Female
1903	ZFP91	5.2	0.0013	0.015	-0.0078	DOWN	0.85	1	0.0086	Male
1904	PSMA6	5.9	0.0013	0.015	-0.0075	DOWN	0.56	1	-0.026	Female
1905	LMAN2	5.5	0.0013	0.015	-0.007	DOWN	0.4	1	-0.035	Female
1906	DLL3	4.1	0.0013	0.015	-0.0089	DOWN	0.72	1	-0.019	Female
1907	ACBD5	4.2	0.0013	0.015	-0.0072	DOWN	0.69	1	-0.017	Female
1908	USP15	1.9	0.0013	0.015	-0.0049	DOWN	0.81	1	-0.0072	Female
1909	RASGRF2	3.5	0.0013	0.015	-0.0094	DOWN	0.96	1	0.0028	Male
1910	MKS1	1.9	0.0013	0.015	-0.0052	DOWN	0.86	1	-0.0056	Female
1911	TMA16	2.9	0.0013	0.015	-0.0065	DOWN	0.58	1	0.021	Male
1912	AGK	3.2	0.0013	0.015	-0.0065	DOWN	0.7	1	-0.015	Female
1913	LRRC3B	3.6	0.0013	0.016	-0.01	DOWN	0.53	1	-0.04	Female
1914	ENSG00000257951	0.67	0.0013	0.016	-0.0058	DOWN	0.88	1	0.0052	Male
1915	B4GALT7	4.3	0.0013	0.016	-0.0075	DOWN	0.88	1	0.0065	Male
1916	POFUT2	2.9	0.0013	0.016	-0.0065	DOWN	0.42	1	0.031	Male
1917	KBTBD3	2.2	0.0013	0.016	-0.0061	DOWN	0.74	1	-0.012	Female
1918	USP39	4.1	0.0013	0.016	-0.0064	DOWN	0.73	1	-0.013	Female
1919	LYN	2.5	0.0013	0.016	-0.0085	DOWN	0.86	1	0.0088	Male
1920	DDX5	6.8	0.0013	0.016	-0.007	DOWN	0.9	1	-0.0051	Female
1921	ACOX1	4	0.0013	0.016	-0.0068	DOWN	0.64	1	-0.019	Female
1922	KCNH3	6.3	0.0013	0.016	-0.0097	DOWN	0.89	1	0.0081	Male
1923	STXBP5	3	0.0013	0.016	-0.0062	DOWN	0.32	1	-0.037	Female
1924	KLF8	1.3	0.0013	0.016	-0.0049	DOWN	0.84	1	0.0061	Male
1925	GOLGA4	3.8	0.0013	0.016	-0.0067	DOWN	0.58	1	-0.022	Female
1926	ARFGEF2	3	0.0013	0.016	-0.0067	DOWN	0.81	1	0.0095	Male
1927	ZNF700	2.8	0.0013	0.016	-0.0067	DOWN	0.66	1	-0.018	Female
1928	AVL9	2.8	0.0013	0.016	-0.0057	DOWN	0.6	1	-0.018	Female
1929	MFSD4A	4.8	0.0013	0.016	-0.0084	DOWN	0.77	1	-0.015	Female
1930	GRIN1	6.4	0.0013	0.016	-0.0091	DOWN	0.21	1	0.069	Male
1931	BRD7P2	0.39	0.0013	0.016	-0.0036	DOWN	0.62	1	0.011	Male
1932	ZBTB22	4.1	0.0013	0.016	-0.0072	DOWN	0.33	1	-0.042	Female
1933	TMEM53	3	0.0013	0.016	-0.0066	DOWN	0.23	1	0.047	Male
1934	PPM1H	4	0.0013	0.016	-0.0076	DOWN	0.6	1	-0.024	Female
1935	TEX264	3.7	0.0013	0.016	-0.007	DOWN	0.13	1	-0.064	Female
1936	ROM1	5.8	0.0013	0.016	-0.0087	DOWN	0.24	1	-0.062	Female
1937	CACNB4	2.3	0.0013	0.016	-0.0064	DOWN	0.95	1	-0.0026	Female
1938	URAHP	2.1	0.0013	0.016	-0.0085	DOWN	0.65	1	0.023	Male
1939	NBR1	5.8	0.0013	0.016	-0.0073	DOWN	0.87	1	-0.0072	Female
1940	DNASE1L1	2.8	0.0013	0.016	-0.0086	DOWN	0.65	1	-0.023	Female
1941	CCT7	6.5	0.0013	0.016	-0.0073	DOWN	0.36	1	-0.04	Female
1942	FAM118B	4.2	0.0013	0.016	-0.0079	DOWN	0.34	1	0.045	Male
1943	ODF2L	2.4	0.0013	0.016	-0.0063	DOWN	0.74	1	-0.012	Female
1944	AMPD3	3	0.0013	0.016	-0.0094	DOWN	0.33	1	0.054	Male
1945	MIR600HG	2.7	0.0013	0.016	-0.0069	DOWN	0.9	1	0.005	Male
1946	GPR160	1.3	0.0013	0.016	-0.0065	DOWN	0.64	1	0.018	Male
1947	ELOVL4	3.6	0.0013	0.016	-0.0075	DOWN	0.77	1	-0.013	Female
1948	TRIM67	1.4	0.0013	0.016	-0.0066	DOWN	0.88	1	-0.0061	Female
1949	PPP1R37	5	0.0013	0.016	-0.0079	DOWN	0.18	1	-0.063	Female
1950	MGAT1	3.8	0.0013	0.016	-0.007	DOWN	0.91	1	0.0048	Male
1951	CLEC1A	1.2	0.0013	0.016	-0.0097	DOWN	0.37	1	0.052	Male
1952	NR2E1	4.7	0.0013	0.016	-0.0083	DOWN	0.59	1	-0.027	Female
1953	SLX9	3.8	0.0013	0.016	-0.0077	DOWN	0.16	1	-0.065	Female
1954	EIF4G1	5.7	0.0013	0.016	-0.0071	DOWN	0.82	1	-0.0096	Female
1955	MRPL14	5.3	0.0013	0.016	-0.0085	DOWN	0.96	1	0.0024	Male
1956	ARHGEF2	4.8	0.0013	0.016	-0.008	DOWN	0.88	1	-0.0073	Female
1957	SIAH2	3.8	0.0013	0.016	-0.0073	DOWN	0.48	1	0.031	Male
1958	EARS2	2.9	0.0013	0.016	-0.0068	DOWN	0.76	1	-0.012	Female
1959	LAPTM5	4.6	0.0013	0.016	-0.011	DOWN	0.99	1	0.0012	Male
1960	PSEN2	1.8	0.0013	0.016	-0.005	DOWN	0.42	1	-0.024	Female
1961	RBM4B	3.9	0.0013	0.016	-0.0062	DOWN	0.52	1	-0.024	Female
1962	HNRNPM	6.1	0.0013	0.016	-0.0075	DOWN	0.58	1	-0.025	Female
1963	CDH5	3.3	0.0013	0.016	-0.011	DOWN	0.087	1	-0.11	Female
1964	SP1	3.3	0.0013	0.016	-0.0067	DOWN	0.7	1	-0.015	Female
1965	CCDC186	2.1	0.0013	0.016	-0.0054	DOWN	0.35	1	-0.031	Female
1966	UBE2K	4.9	0.0013	0.016	-0.0069	DOWN	0.98	1	-0.0012	Female
1967	ANKRD13D	5.5	0.0013	0.016	-0.008	DOWN	0.67	1	-0.02	Female
1968	ENSG00000272079	2.7	0.0013	0.016	-0.013	DOWN	0.46	1	-0.059	Female
1969	GTPBP8	2	0.0013	0.016	-0.0062	DOWN	0.64	1	0.018	Male
1970	CYB5D2	5	0.0013	0.016	-0.0075	DOWN	0.96	1	-0.0021	Female
1971	KIAA1143	3.6	0.0013	0.016	-0.0065	DOWN	0.62	1	-0.019	Female
1972	IMPA2	2.8	0.0013	0.016	-0.0087	DOWN	0.68	1	-0.022	Female
1973	CACNG3	5.9	0.0013	0.016	-0.01	DOWN	0.41	1	0.05	Male
1974	COX10	1.7	0.0013	0.016	-0.0052	DOWN	0.61	1	0.016	Male
1975	DCTN4	4.9	0.0013	0.016	-0.0069	DOWN	0.99	1	0.00037	Male
1976	TYSND1	2.6	0.0013	0.016	-0.0072	DOWN	0.72	1	0.015	Male
1977	ADSS2	4.4	0.0013	0.016	-0.0071	DOWN	0.65	1	-0.019	Female
1978	PRDX3	7	0.0013	0.016	-0.0069	DOWN	0.93	1	-0.0036	Female
1979	FAM234A	4.2	0.0014	0.016	-0.0076	DOWN	0.6	1	-0.024	Female
1980	UBA6	2.8	0.0014	0.016	-0.0059	DOWN	0.33	1	-0.035	Female
1981	LINC01637	2.1	0.0014	0.016	-0.01	DOWN	0.1	1	-0.099	Female
1982	PLCD1	4.5	0.0014	0.016	-0.0093	DOWN	0.26	1	-0.064	Female
1983	PAIP2B	6.7	0.0014	0.016	-0.011	DOWN	0.44	1	0.053	Male
1984	ARRDC1	4.2	0.0014	0.016	-0.0071	DOWN	0.7	1	0.017	Male
1985	JAK1	4.1	0.0014	0.016	-0.007	DOWN	0.73	1	-0.015	Female
1986	CELSR1	0.5	0.0014	0.016	-0.005	DOWN	0.43	1	-0.024	Female
1987	ST7-AS1	1.5	0.0014	0.016	-0.0072	DOWN	0.003	0.7	-0.13	Female
1988	TTL	3.5	0.0014	0.016	-0.0073	DOWN	0.96	1	-0.0022	Female
1989	EGLN2	5.6	0.0014	0.016	-0.0075	DOWN	0.72	1	-0.016	Female
1990	PARP2	4.9	0.0014	0.016	-0.0075	DOWN	0.57	1	0.026	Male
1991	MIS18BP1	1.4	0.0014	0.016	-0.0051	DOWN	0.036	1	0.065	Male
1992	TTC37	3.7	0.0014	0.016	-0.0066	DOWN	0.88	1	-0.0062	Female
1993	SMIM4	2.8	0.0014	0.016	-0.0077	DOWN	0.93	1	-0.0043	Female
1994	BICD1	2.1	0.0014	0.016	-0.006	DOWN	0.72	1	0.013	Male
1995	MMD	6.7	0.0014	0.016	-0.011	DOWN	0.66	1	0.029	Male
1996	NCKAP5L	3.7	0.0014	0.016	-0.0069	DOWN	0.72	1	0.015	Male
1997	MRPS28	4.8	0.0014	0.016	-0.0071	DOWN	0.81	1	-0.011	Female
1998	COPG2	3.6	0.0014	0.016	-0.0067	DOWN	0.54	1	-0.025	Female
1999	MADD	4.9	0.0014	0.016	-0.0074	DOWN	0.73	1	0.016	Male
[truncated: 5,633 more rows]

## Sheet: brain_anterior_cingulate_cortex
Rank	Gene	intercept	p_value_age	BH_adjusted_age	age_coef	age effect	p_value_sex	BH_adjusted_sex	sex_coef	sex effect
1	SAMSN1	1.5	5.7e-10	9.2e-06	-0.011	DOWN	0.46	1	-0.024	Female
2	EDA2R	-0.13	7.8e-10	9.2e-06	0.012	UP	0.81	1	0.0089	Male
3	ENSG00000286403	2.8	2.7e-09	2.1e-05	-0.02	DOWN	0.042	1	-0.13	Female
4	C2	1.9	1.3e-08	7.8e-05	-0.014	DOWN	0.32	1	-0.045	Female
5	TMIGD3	3.2	2.6e-08	0.00011	-0.018	DOWN	0.5	1	0.042	Male
6	PLAUR	2.1	3.3e-08	0.00011	-0.015	DOWN	0.18	1	0.07	Male
7	ENSG00000253642	0.4	3.3e-08	0.00011	0.012	UP	0.82	1	0.0095	Male
8	NPBWR1	1.6	6.2e-08	0.00018	-0.011	DOWN	0.41	1	-0.031	Female
9	SLC2A5	3.1	7.6e-08	0.00018	-0.016	DOWN	0.47	1	0.042	Male
10	NEURL1B	4.1	7.6e-08	0.00018	-0.013	DOWN	0.93	1	0.004	Male
11	RANBP17	0.96	1.6e-07	0.00032	-0.0055	DOWN	0.092	1	-0.034	Female
12	LAPTM5	4.2	1.6e-07	0.00032	-0.012	DOWN	0.13	1	0.067	Male
13	RAB20	2.8	2.3e-07	0.00041	-0.014	DOWN	0.95	1	0.003	Male
14	LINC01736	2.5	2.5e-07	0.00042	-0.014	DOWN	0.43	1	-0.042	Female
15	TAFA1	3.6	3e-07	0.00044	-0.0094	DOWN	0.1	1	0.057	Male
16	HAVCR2	2.9	3.1e-07	0.00044	-0.012	DOWN	0.19	1	0.056	Male
17	IQGAP3	0.061	3.4e-07	0.00044	0.0083	UP	0.058	1	-0.059	Female
18	PLVAP	1.9	3.5e-07	0.00044	-0.015	DOWN	0.7	1	0.021	Male
19	CCRL2	0.98	3.5e-07	0.00044	-0.0079	DOWN	0.48	1	-0.021	Female
20	DHRS7C	0.5	3.7e-07	0.00044	0.01	UP	0.4	1	0.032	Male
21	REL	0.95	4e-07	0.00045	-0.0068	DOWN	0.059	1	0.048	Male
22	SLC16A8	1.7	5.3e-07	0.00057	-0.0088	DOWN	0.1	1	-0.055	Female
23	PCED1B-AS1	1.5	6.6e-07	0.00068	-0.0081	DOWN	0.78	1	0.0086	Male
24	APOC2	4.5	7.4e-07	0.00071	-0.023	DOWN	0.56	1	-0.051	Female
25	CUBN	1	7.5e-07	0.00071	-0.0058	DOWN	0.44	1	-0.018	Female
26	SAT1	8.4	9.3e-07	0.00085	-0.012	DOWN	0.56	1	0.028	Male
27	CD86	1.7	9.8e-07	0.00086	-0.011	DOWN	0.96	1	0.0022	Male
28	SRGN	6	1.1e-06	0.00096	-0.015	DOWN	0.15	1	0.088	Male
29	ENSG00000286746	0.14	1.3e-06	0.0011	-0.0012	DOWN	0.6	1	0.0025	Male
30	BICC1	1.2	1.3e-06	0.0011	-0.0065	DOWN	0.89	1	-0.0036	Female
31	STX11	0.91	1.8e-06	0.0014	-0.0081	DOWN	0.65	1	0.015	Male
32	CDH8	2.1	2.5e-06	0.0018	-0.0071	DOWN	0.44	1	0.023	Male
33	WAS	2.7	2.7e-06	0.0019	-0.0093	DOWN	0.23	1	-0.046	Female
34	INAVA	1.2	2.8e-06	0.0019	-0.0071	DOWN	0.58	1	0.016	Male
35	NAT16	0.46	2.9e-06	0.002	0.0099	UP	0.16	1	-0.058	Female
36	ENSG00000271860	1.1	3.1e-06	0.002	-0.0056	DOWN	0.91	1	-0.0027	Female
37	PARD6G-AS1	1.3	3.2e-06	0.002	-0.0098	DOWN	0.15	1	0.058	Male
38	IER5	3.5	3.4e-06	0.0021	-0.012	DOWN	0.61	1	-0.026	Female
39	TNFSF9	2.3	3.6e-06	0.0022	-0.013	DOWN	0.37	1	0.048	Male
40	STXBP2	2.6	4.7e-06	0.0028	-0.0094	DOWN	0.64	1	-0.018	Female
41	ADRA2A	2.6	4.8e-06	0.0028	-0.01	DOWN	0.95	1	-0.0029	Female
42	IL1A	1	4.9e-06	0.0028	-0.01	DOWN	0.55	1	0.026	Male
43	RSPO3	1.8	5.2e-06	0.0028	-0.0084	DOWN	0.41	1	0.029	Male
44	SATB1-AS1	0.56	5.4e-06	0.0029	-0.003	DOWN	0.97	1	0.00044	Male
45	S100A11	5.5	5.8e-06	0.003	-0.012	DOWN	0.78	1	0.014	Male
46	ENKUR	2.6	5.9e-06	0.003	-0.0091	DOWN	0.83	1	-0.0083	Female
47	PDK4	4.9	6.2e-06	0.003	-0.017	DOWN	0.68	1	0.03	Male
48	ENSG00000255836	0.92	6.3e-06	0.003	-0.0069	DOWN	0.71	1	0.011	Male
49	RPRM	4.3	6.3e-06	0.003	-0.014	DOWN	0.6	1	0.031	Male
50	SLC16A1	4.9	6.4e-06	0.003	-0.023	DOWN	0.097	1	-0.16	Female
51	NCF4	2.2	6.4e-06	0.003	-0.01	DOWN	0.46	1	-0.032	Female
52	ZNF354C	1.4	6.6e-06	0.003	-0.006	DOWN	0.02	0.92	-0.06	Female
53	CBX8	1.6	6.7e-06	0.003	-0.0067	DOWN	0.13	1	0.044	Male
54	APC	6	9.1e-06	0.004	-0.011	DOWN	0.73	1	-0.017	Female
55	ENSG00000225886	0.35	9.5e-06	0.0041	-0.0041	DOWN	0.58	1	0.01	Male
56	ITPRIP	1.6	9.8e-06	0.0041	-0.0075	DOWN	1	1	3.2e-05	Male
57	TOM1L1	2.2	1.1e-05	0.0044	-0.0059	DOWN	0.89	1	0.0036	Male
58	LIN28B-AS1	0.48	1.1e-05	0.0046	-0.0034	DOWN	0.14	1	-0.022	Female
59	CEBPD	5.8	1.2e-05	0.0046	-0.015	DOWN	0.74	1	0.022	Male
60	NREP	2.6	1.2e-05	0.0048	-0.0079	DOWN	0.95	1	0.0023	Male
61	OLR1	3.1	1.3e-05	0.0049	-0.02	DOWN	0.83	1	0.019	Male
62	KLHDC7B	0.18	1.3e-05	0.0049	-0.0021	DOWN	0.23	1	-0.011	Female
63	ADCY7	1.9	1.4e-05	0.0052	-0.0076	DOWN	0.44	1	0.026	Male
64	FAM102B	3.9	1.6e-05	0.006	-0.0072	DOWN	0.54	1	0.02	Male
65	ALPK3	1.7	1.6e-05	0.006	-0.008	DOWN	0.92	1	0.0038	Male
66	RASGEF1C	3.7	1.8e-05	0.0063	-0.01	DOWN	0.5	1	-0.031	Female
67	DEF6	2.3	1.9e-05	0.0066	-0.0082	DOWN	0.37	1	-0.033	Female
68	TNFRSF10D	2.2	1.9e-05	0.0067	-0.014	DOWN	0.42	1	0.049	Male
69	BCL2A1	2.9	2e-05	0.0068	-0.019	DOWN	0.72	1	-0.03	Female
70	CARD11	1.6	2e-05	0.0068	-0.0074	DOWN	0.082	1	0.058	Male
71	L3MBTL4-AS1	0.5	2.1e-05	0.007	-0.0041	DOWN	0.51	1	0.012	Male
72	SERPINB9	3.3	2.1e-05	0.007	-0.009	DOWN	0.62	1	0.02	Male
73	FBXL14	3.3	2.3e-05	0.0076	-0.01	DOWN	0.11	1	0.076	Male
74	FAM241A	1.1	2.4e-05	0.0076	-0.0052	DOWN	0.08	1	0.042	Male
75	TENT5A	1.6	2.4e-05	0.0076	-0.0076	DOWN	0.1	1	0.057	Male
76	CD300A	2.3	2.5e-05	0.0076	-0.01	DOWN	0.44	1	-0.035	Female
77	ARL6	2.8	2.5e-05	0.0076	-0.0057	DOWN	0.26	1	0.03	Male
78	G0S2	3.6	2.5e-05	0.0076	-0.017	DOWN	0.77	1	0.022	Male
79	SPI1	3.2	2.5e-05	0.0076	-0.008	DOWN	0.79	1	-0.0096	Female
80	HSPA7	2.3	2.6e-05	0.0076	-0.032	DOWN	0.18	1	0.19	Male
81	NR0B1	1.5	2.8e-05	0.0081	-0.0084	DOWN	0.57	1	0.022	Male
82	SLC16A3	2.4	3.1e-05	0.0088	-0.012	DOWN	0.44	1	-0.043	Female
83	NABP1	1.1	3.1e-05	0.0088	-0.0056	DOWN	0.89	1	-0.0037	Female
84	FOSL1	1.6	3.4e-05	0.0093	-0.015	DOWN	0.76	1	0.021	Male
85	CLEC17A	0.69	3.5e-05	0.0093	-0.005	DOWN	0.31	1	-0.024	Female
86	MAN2B1	3.3	3.5e-05	0.0093	-0.0076	DOWN	0.73	1	0.012	Male
87	SLC14A1	4.7	3.5e-05	0.0093	-0.023	DOWN	0.31	1	-0.11	Female
88	VTA1	3.5	3.5e-05	0.0093	-0.0053	DOWN	0.58	1	0.014	Male
89	CYBA	3.6	3.5e-05	0.0093	-0.009	DOWN	0.79	1	0.011	Male
90	NKD1	1.8	3.5e-05	0.0093	-0.0065	DOWN	0.64	1	0.014	Male
91	SLC19A2	2.7	3.8e-05	0.0098	-0.0077	DOWN	0.53	1	-0.023	Female
92	NRG1	1	3.9e-05	0.01	-0.0044	DOWN	0.85	1	0.0039	Male
93	GPSM3	3.1	4e-05	0.01	-0.0073	DOWN	0.69	1	-0.014	Female
94	TGIF2	2.2	4e-05	0.01	-0.0074	DOWN	0.18	1	0.046	Male
95	GPR132	1	4.1e-05	0.01	-0.0061	DOWN	0.11	1	-0.046	Female
96	GLA	3	4.2e-05	0.01	-0.0095	DOWN	0.67	1	0.019	Male
97	ENSG00000173727	2	4.3e-05	0.01	-0.0092	DOWN	0.43	1	-0.034	Female
98	VTI1A	2.2	4.3e-05	0.01	-0.0052	DOWN	0.02	0.92	0.058	Male
99	BCL2L11	1.7	4.5e-05	0.011	-0.0063	DOWN	0.32	1	-0.03	Female
100	ULBP1	0.44	4.6e-05	0.011	-0.0044	DOWN	0.099	1	-0.035	Female
101	RGS10	3.7	4.6e-05	0.011	-0.011	DOWN	0.76	1	0.016	Male
102	TASL	1.4	5.3e-05	0.012	-0.0074	DOWN	0.67	1	0.015	Male
103	DIAPH3	1.4	5.4e-05	0.013	-0.0062	DOWN	0.1	1	0.048	Male
104	C5AR1	2.4	5.7e-05	0.013	-0.014	DOWN	0.79	1	-0.017	Female
105	SLC25A19	2.3	5.9e-05	0.013	-0.0072	DOWN	0.71	1	0.013	Male
106	CEP162	1.9	6.1e-05	0.014	-0.0056	DOWN	0.88	1	0.0042	Male
107	FOXO3B	0.7	6.2e-05	0.014	-0.0036	DOWN	0.85	1	-0.0032	Female
108	ITGAM	1.9	6.2e-05	0.014	-0.0068	DOWN	0.47	1	0.024	Male
109	KLHL14	0.62	6.3e-05	0.014	-0.0057	DOWN	0.42	1	0.022	Male
110	ABCD1	2.1	6.4e-05	0.014	-0.0073	DOWN	0.83	1	-0.0076	Female
111	LIMS1	2.6	6.5e-05	0.014	-0.0066	DOWN	0.89	1	-0.0043	Female
112	ZNF219	3.3	6.6e-05	0.014	0.0075	UP	0.45	1	0.028	Male
113	CDIN1	1.7	6.7e-05	0.014	-0.0053	DOWN	0.82	1	0.0059	Male
114	MPP3	2	6.7e-05	0.014	-0.0062	DOWN	0.52	1	-0.019	Female
115	RERG	3.6	7e-05	0.014	-0.013	DOWN	0.35	1	-0.057	Female
116	ZFAND2A	5.6	7e-05	0.014	-0.009	DOWN	0.44	1	0.033	Male
117	BTN2A2	2	7e-05	0.014	-0.0088	DOWN	0.54	1	0.026	Male
118	NDN	5.7	7.1e-05	0.014	-0.0078	DOWN	0.47	1	-0.028	Female
119	ENSG00000287200	1.2	7.1e-05	0.014	-0.0074	DOWN	0.19	1	-0.047	Female
120	FMNL1	5	7.5e-05	0.015	-0.0071	DOWN	0.21	1	-0.043	Female
121	TRIM38	1.1	7.8e-05	0.015	-0.005	DOWN	0.86	1	-0.0042	Female
122	LAT2	2.3	7.8e-05	0.015	-0.0077	DOWN	0.46	1	0.027	Male
123	CD6	2.1	8e-05	0.015	-0.011	DOWN	0.89	1	0.0077	Male
124	ENSG00000286502	1.3	8.1e-05	0.016	-0.0064	DOWN	0.34	1	-0.03	Female
125	TRHDE	2.1	8.7e-05	0.016	-0.0072	DOWN	0.41	1	0.029	Male
126	ENSG00000230051	2	8.7e-05	0.016	-0.013	DOWN	0.19	1	-0.082	Female
127	ZC3HAV1	2.4	8.7e-05	0.016	-0.0076	DOWN	0.77	1	0.011	Male
128	SIGIRR	4.2	8.8e-05	0.016	-0.0088	DOWN	0.14	1	0.064	Male
129	CXCL16	4.1	9.7e-05	0.018	-0.0091	DOWN	0.72	1	0.016	Male
130	EZH2	0.97	9.7e-05	0.018	-0.0045	DOWN	0.6	1	-0.012	Female
131	TMEM119	2.2	9.8e-05	0.018	-0.0088	DOWN	0.27	1	-0.049	Female
132	PPP1R3B	1.6	9.9e-05	0.018	-0.0074	DOWN	0.73	1	-0.013	Female
133	TMEM74	1.5	9.9e-05	0.018	-0.0051	DOWN	0.45	1	0.019	Male
134	NRGN	11	0.0001	0.018	-0.0097	DOWN	0.41	1	-0.039	Female
135	B3GNT5	1	0.0001	0.018	-0.0076	DOWN	0.82	1	0.0085	Male
136	RGS17	1.6	0.0001	0.018	-0.0043	DOWN	0.071	1	0.039	Male
137	CYTH4	2.5	0.0001	0.018	-0.0095	DOWN	0.7	1	0.018	Male
138	TYROBP	4.9	0.00011	0.019	-0.0096	DOWN	0.48	1	-0.034	Female
139	HSPA6	2.9	0.00011	0.019	-0.032	DOWN	0.2	1	0.21	Male
140	MIR503HG	1.2	0.00011	0.019	-0.0077	DOWN	0.98	1	-0.0012	Female
141	KLHL6	0.83	0.00012	0.019	-0.0078	DOWN	0.9	1	0.0049	Male
142	SH3TC1	2	0.00012	0.02	-0.01	DOWN	0.59	1	0.028	Male
143	FAM20A	0.99	0.00012	0.02	-0.0064	DOWN	0.16	1	-0.045	Female
144	CAT	4.8	0.00012	0.02	-0.009	DOWN	0.27	1	-0.05	Female
145	AVPR1B	0.22	0.00012	0.02	-0.0019	DOWN	0.74	1	-0.0032	Female
146	TCF15	1.7	0.00012	0.02	-0.0096	DOWN	0.86	1	0.0085	Male
147	CRYBB1	1.8	0.00012	0.02	-0.0091	DOWN	0.37	1	-0.041	Female
148	C8orf34	1.1	0.00012	0.02	-0.0039	DOWN	0.85	1	0.0036	Male
149	DENND1C	2	0.00013	0.02	-0.0072	DOWN	0.26	1	-0.041	Female
150	ZC3H12A	1.5	0.00013	0.02	-0.0089	DOWN	0.81	1	-0.011	Female
151	BATF	1.2	0.00013	0.02	-0.011	DOWN	0.21	1	0.072	Male
152	PLCB1	3.5	0.00013	0.02	-0.0059	DOWN	0.81	1	-0.0073	Female
153	NFKBIZ	2.2	0.00013	0.02	-0.009	DOWN	0.28	1	0.049	Male
154	ENSG00000280434	0.21	0.00013	0.021	-0.0012	DOWN	0.41	1	-0.0049	Female
155	TFCP2L1	0.81	0.00014	0.021	-0.0082	DOWN	0.66	1	0.018	Male
156	OSM	1.1	0.00014	0.021	-0.01	DOWN	0.45	1	0.039	Male
157	SMG1P2	0.57	0.00014	0.022	-0.0046	DOWN	0.53	1	-0.015	Female
158	ENSG00000288769	0.29	0.00015	0.022	0.0065	UP	0.36	1	0.03	Male
159	MIR34AHG	0.45	0.00015	0.022	0.0052	UP	0.13	1	-0.04	Female
160	ITGB3	1.1	0.00015	0.022	-0.0065	DOWN	0.0021	0.41	0.1	Male
161	SH2B3	3.2	0.00015	0.022	-0.0063	DOWN	0.76	1	0.0096	Male
162	ENSG00000258240	0.43	0.00015	0.022	-0.0047	DOWN	0.84	1	-0.0047	Female
163	NBPF11	1.9	0.00015	0.022	-0.0063	DOWN	0.016	0.9	-0.078	Female
164	H1-0	6.9	0.00015	0.022	-0.0083	DOWN	0.52	1	0.027	Male
165	RUNX1	1.2	0.00015	0.022	-0.0063	DOWN	0.68	1	-0.013	Female
166	CCDC177	1.7	0.00015	0.022	-0.0049	DOWN	0.56	1	0.015	Male
167	TLR3	0.79	0.00015	0.022	-0.0044	DOWN	1	1	-0.0001	Female
168	IGSF1	1.4	0.00016	0.022	-0.0069	DOWN	0.19	1	-0.047	Female
169	ENSG00000270866	3.7	0.00016	0.022	-0.0087	DOWN	0.074	1	0.08	Male
170	FAM83F	0.11	0.00016	0.022	-0.00079	DOWN	0.68	1	-0.0016	Female
171	CYP2C18	-0.00099	0.00016	0.022	0.0039	UP	0.97	1	0.00067	Male
172	HIVEP2	4.2	0.00016	0.022	-0.0063	DOWN	0.51	1	-0.021	Female
173	MSLN	1.4	0.00016	0.022	-0.0099	DOWN	0.028	0.98	-0.11	Female
174	ITGA5	3	0.00016	0.022	-0.0094	DOWN	0.8	1	0.013	Male
175	NCK1-DT	0.53	0.00016	0.022	-0.0027	DOWN	0.75	1	-0.0045	Female
176	NCKAP1L	1.6	0.00017	0.022	-0.0057	DOWN	0.46	1	-0.022	Female
177	LNCTAM34A	-0.028	0.00017	0.022	0.004	UP	0.89	1	-0.0029	Female
178	GNGT2	0.97	0.00017	0.022	-0.0068	DOWN	0.81	1	-0.0083	Female
179	KLF5	1.4	0.00017	0.022	-0.0059	DOWN	0.37	1	-0.027	Female
180	WDR93	0.46	0.00017	0.022	-0.0028	DOWN	0.6	1	-0.0077	Female
181	GPM6A	8.6	0.00017	0.022	-0.007	DOWN	0.92	1	0.0035	Male
182	FAAP20	3.3	0.00017	0.023	-0.0061	DOWN	0.76	1	0.0097	Male
183	DCLK3	0.85	0.00017	0.023	-0.0051	DOWN	0.24	1	0.031	Male
184	GPRC5A	0.52	0.00017	0.023	-0.0067	DOWN	0.032	1	0.075	Male
185	NFAM1	1.2	0.00018	0.023	-0.0066	DOWN	0.46	1	-0.025	Female
186	CMTM7	1.8	0.00018	0.023	-0.0072	DOWN	0.2	1	-0.047	Female
187	CSF1R	3.9	0.00018	0.023	-0.0092	DOWN	0.61	1	-0.024	Female
188	GRAMD2A	1.5	0.00018	0.023	-0.0061	DOWN	0.98	1	-0.00099	Female
189	CCR5AS	0.95	0.00019	0.024	-0.0063	DOWN	0.86	1	-0.0057	Female
190	TBRG1	4.8	0.00019	0.024	-0.0062	DOWN	0.89	1	0.0047	Male
191	NPL	3.1	0.0002	0.024	-0.0089	DOWN	0.9	1	-0.0057	Female
192	ZNF433-AS1	1.4	0.0002	0.024	-0.006	DOWN	0.7	1	0.012	Male
193	SOX7	2.1	0.0002	0.024	-0.012	DOWN	0.036	1	0.13	Male
194	TAF1B	2.2	0.00021	0.025	-0.0056	DOWN	0.68	1	-0.012	Female
195	MATN3	2.2	0.00021	0.025	-0.012	DOWN	0.27	1	0.07	Male
196	REEP4	2.6	0.00021	0.025	-0.007	DOWN	0.26	1	-0.041	Female
197	ENSG00000288971	1.2	0.00021	0.025	-0.0068	DOWN	0.17	1	0.049	Male
198	TNFRSF1B	3.5	0.00021	0.025	-0.01	DOWN	0.66	1	0.023	Male
199	DBT	2.7	0.00021	0.025	-0.0048	DOWN	0.86	1	0.0043	Male
200	EFR3A	5	0.00021	0.025	-0.0065	DOWN	0.9	1	0.0041	Male
201	PHYHD1	4.2	0.00021	0.025	-0.011	DOWN	0.18	1	0.075	Male
202	AREL1	3.7	0.00021	0.025	-0.0055	DOWN	0.91	1	-0.0032	Female
203	MGAT4B	4.8	0.00021	0.025	-0.0059	DOWN	0.77	1	0.009	Male
204	HCG11	2.6	0.00022	0.025	-0.0059	DOWN	0.04	1	-0.064	Female
205	IL1RN	0.66	0.00022	0.025	-0.0077	DOWN	0.25	1	0.046	Male
206	SLC52A3	2	0.00022	0.025	-0.011	DOWN	0.81	1	0.014	Male
207	MYO16	2.2	0.00022	0.026	-0.0055	DOWN	0.43	1	0.023	Male
208	LILRB4	1.6	0.00023	0.026	-0.0078	DOWN	0.42	1	0.033	Male
209	PANTR1	2.4	0.00023	0.026	-0.0052	DOWN	0.69	1	-0.011	Female
210	CD1D	0.42	0.00024	0.027	-0.0033	DOWN	0.62	1	-0.0086	Female
211	VAV1	1.9	0.00024	0.027	-0.0081	DOWN	0.86	1	0.0078	Male
212	IRS3P	1.1	0.00024	0.027	-0.0075	DOWN	0.36	1	0.036	Male
213	GADD45G	4.5	0.00024	0.027	-0.018	DOWN	0.58	1	0.054	Male
214	ZDHHC19	1.4	0.00024	0.027	-0.0067	DOWN	0.02	0.92	-0.083	Female
215	ZNF721	3.8	0.00025	0.027	-0.0063	DOWN	0.54	1	-0.02	Female
216	MPP7	2	0.00025	0.027	-0.0056	DOWN	0.46	1	0.022	Male
217	BIRC3	1.4	0.00025	0.027	-0.007	DOWN	0.66	1	0.016	Male
218	MYO1F	2	0.00025	0.027	-0.0062	DOWN	0.71	1	-0.012	Female
219	RASSF5	2.6	0.00026	0.028	-0.0067	DOWN	0.58	1	-0.02	Female
220	ENSG00000185065	0.66	0.00026	0.028	-0.0053	DOWN	0.0087	0.76	0.074	Male
221	MMP19	0.4	0.00026	0.028	-0.005	DOWN	0.47	1	0.019	Male
222	ENSG00000285679	0.35	0.00026	0.028	-0.0025	DOWN	0.22	1	-0.016	Female
223	ERC2	3.3	0.00027	0.028	-0.0053	DOWN	0.36	1	0.026	Male
224	ENSG00000229334	1.5	0.00027	0.028	-0.0085	DOWN	0.75	1	-0.015	Female
225	SHB	2.2	0.00027	0.028	-0.008	DOWN	0.39	1	0.037	Male
226	LINC00630	0.37	0.00027	0.029	-0.0021	DOWN	0.5	1	0.0076	Male
227	IRF7	3.1	0.00027	0.029	-0.013	DOWN	0.64	1	0.033	Male
228	TMEM233	2.1	0.00028	0.029	0.012	UP	0.068	1	-0.12	Female
229	ENSG00000287405	0.42	0.00029	0.03	-0.0041	DOWN	0.65	1	0.01	Male
230	RHOB	8.1	0.00029	0.03	-0.0086	DOWN	0.49	1	-0.032	Female
231	LST1	3	0.00029	0.03	-0.0081	DOWN	0.87	1	0.0072	Male
232	PTPRD-AS2	0.28	0.00029	0.03	-0.0026	DOWN	0.89	1	0.002	Male
233	SLC25A20	4.3	0.00029	0.03	-0.0075	DOWN	0.54	1	-0.025	Female
234	ENSG00000250771	0.79	0.00029	0.03	-0.0072	DOWN	0.25	1	-0.044	Female
235	BTN2A3P	0.64	0.0003	0.03	-0.0038	DOWN	0.75	1	0.0066	Male
236	C12orf75	3.3	0.0003	0.03	-0.0079	DOWN	0.29	1	-0.044	Female
237	RREB1	1.6	0.0003	0.03	-0.0047	DOWN	0.4	1	0.021	Male
238	ENSG00000289047	2.6	0.0003	0.03	-0.0068	DOWN	0.3	1	0.037	Male
239	ZWINT	1.9	0.0003	0.03	-0.0077	DOWN	0.89	1	0.0059	Male
240	BBLN	8.3	0.0003	0.03	-0.0063	DOWN	0.87	1	-0.0053	Female
241	ERN1	0.85	0.0003	0.03	-0.003	DOWN	0.63	1	-0.0079	Female
242	IL4R	3.1	0.0003	0.03	-0.013	DOWN	0.087	1	0.12	Male
243	LPAR6	2.7	0.00031	0.03	-0.008	DOWN	0.37	1	-0.039	Female
244	ENSG00000272078	0.54	0.00031	0.03	-0.0036	DOWN	0.58	1	0.011	Male
245	FCGR2A	2.4	0.00031	0.03	-0.0099	DOWN	0.33	1	0.052	Male
246	PLEKHG2	1.8	0.00032	0.03	-0.0075	DOWN	0.5	1	0.027	Male
247	CTNNA2	6	0.00032	0.031	-0.0073	DOWN	0.34	1	-0.038	Female
248	C10orf82	1.3	0.00032	0.031	-0.0071	DOWN	0.52	1	0.025	Male
249	LMNTD2	0.89	0.00033	0.031	-0.0069	DOWN	0.33	1	-0.036	Female
250	MAP3K8	2.4	0.00033	0.032	-0.0089	DOWN	0.56	1	0.028	Male
251	CD19	0.41	0.00034	0.032	-0.003	DOWN	0.47	1	-0.012	Female
252	ENSG00000279145	0.76	0.00034	0.032	-0.0036	DOWN	0.33	1	0.019	Male
253	ENSG00000279306	0.88	0.00034	0.032	-0.006	DOWN	0.25	1	-0.037	Female
254	ENHO	8.7	0.00034	0.032	-0.0097	DOWN	0.014	0.88	0.13	Male
255	CALML3-AS1	0.37	0.00035	0.032	-0.0026	DOWN	0.92	1	-0.0014	Female
256	TSPOAP1	6.6	0.00035	0.032	-0.0091	DOWN	0.34	1	0.047	Male
257	GPR65	0.9	0.00036	0.033	-0.0043	DOWN	0.64	1	-0.011	Female
258	GNA15	3	0.00036	0.033	-0.0099	DOWN	0.24	1	0.063	Male
259	CDC42EP2	3.1	0.00036	0.033	-0.0089	DOWN	0.68	1	0.02	Male
260	RASGRP1	3.4	0.00037	0.033	-0.0069	DOWN	0.77	1	-0.011	Female
261	MSR1	1.4	0.00037	0.033	-0.009	DOWN	0.68	1	0.02	Male
262	SYNGAP1	4.6	0.00037	0.033	-0.0051	DOWN	0.3	1	0.028	Male
263	OTOF	1.2	0.00037	0.033	-0.0059	DOWN	0.16	1	-0.045	Female
264	METTL15P1	0.65	0.00037	0.033	-0.0049	DOWN	0.051	1	0.053	Male
265	RND1	5.5	0.00037	0.033	-0.012	DOWN	0.055	1	0.12	Male
266	IFIT2	3	0.00037	0.033	-0.01	DOWN	0.39	1	0.047	Male
267	ZFP3	2.6	0.00038	0.033	-0.0052	DOWN	0.058	1	-0.054	Female
268	AGBL1	0.1	0.00038	0.033	0.005	UP	0.6	1	0.014	Male
269	RFC5	2.8	0.00039	0.034	-0.0054	DOWN	0.76	1	0.009	Male
270	LGALS8	3.8	0.0004	0.035	-0.0056	DOWN	0.98	1	-0.00082	Female
271	ENSG00000287543	0.51	0.0004	0.035	-0.0038	DOWN	0.42	1	0.017	Male
272	NFIA-AS2	0.5	0.00041	0.035	-0.0027	DOWN	0.49	1	-0.01	Female
273	STARD10	4.6	0.00041	0.036	-0.0067	DOWN	0.31	1	-0.037	Female
274	RPGR	1.8	0.00041	0.036	-0.0054	DOWN	0.5	1	0.02	Male
275	MYT1L	2.8	0.00041	0.036	-0.0048	DOWN	0.5	1	0.018	Male
276	SEMA3G	1.9	0.00042	0.036	0.013	UP	0.6	1	-0.037	Female
277	ADAMTS10	3.8	0.00042	0.036	-0.0063	DOWN	0.73	1	0.012	Male
278	TEDC2	2	0.00042	0.036	-0.0052	DOWN	0.38	1	0.025	Male
279	RSPH9	2	0.00042	0.036	-0.006	DOWN	0.77	1	-0.0099	Female
280	ST6GAL2	3	0.00042	0.036	-0.0068	DOWN	0.57	1	-0.021	Female
281	LY86	2.9	0.00044	0.037	-0.009	DOWN	0.92	1	-0.0051	Female
282	GPR78	0.38	0.00044	0.037	-0.0038	DOWN	0.14	1	-0.031	Female
283	PAFAH1B2P2	0.35	0.00044	0.037	-0.0024	DOWN	0.75	1	0.0043	Male
284	SPIB	0.32	0.00045	0.037	-0.0039	DOWN	0.77	1	0.0064	Male
285	C1orf53	3.2	0.00045	0.037	-0.0091	DOWN	0.55	1	-0.03	Female
286	C5orf63	1.5	0.00045	0.037	-0.005	DOWN	0.34	1	-0.027	Female
287	ADAMTS9-AS1	1.1	0.00046	0.038	-0.0076	DOWN	0.022	0.93	0.098	Male
288	NAPSB	2.1	0.00047	0.038	-0.019	DOWN	1	1	-0.00043	Female
289	RNF152	1.8	0.00047	0.038	-0.0068	DOWN	0.61	1	-0.019	Female
290	LINC00200	0.2	0.00047	0.039	-0.0023	DOWN	0.1	1	0.021	Male
291	RGS18	1.1	0.00047	0.039	-0.0054	DOWN	0.087	1	-0.051	Female
292	ZNF677	0.64	0.00048	0.039	-0.0036	DOWN	0.31	1	0.021	Male
293	ENSG00000268119	0.74	0.00048	0.039	-0.0036	DOWN	0.58	1	0.011	Male
294	ENSG00000285966	1.4	0.00048	0.039	-0.0061	DOWN	0.19	1	-0.044	Female
295	C3	4.4	0.00048	0.039	-0.01	DOWN	0.6	1	0.029	Male
296	LINC02381	0.98	0.00049	0.039	-0.0044	DOWN	0.53	1	-0.015	Female
297	RBM7	1.7	0.00049	0.039	-0.004	DOWN	0.81	1	-0.0053	Female
298	SPEG	3.6	0.0005	0.04	-0.0053	DOWN	0.3	1	-0.031	Female
299	IPCEF1	3.8	0.0005	0.04	-0.0069	DOWN	0.34	1	0.037	Male
300	CAMK1	6.1	0.0005	0.04	-0.0057	DOWN	0.12	1	-0.049	Female
301	KCNG4	-0.1	0.00051	0.04	0.0045	UP	0.24	1	0.03	Male
302	GADD45B	6	0.00051	0.04	-0.017	DOWN	0.75	1	0.031	Male
303	LINC02289	0.43	0.00051	0.04	-0.0036	DOWN	0.79	1	0.0055	Male
304	PHEX	0.31	0.00051	0.04	0.0035	UP	0.77	1	0.0058	Male
305	CCDC80	1.2	0.00052	0.04	-0.007	DOWN	0.24	1	0.046	Male
306	ENSG00000272426	1.1	0.00052	0.04	-0.008	DOWN	0.97	1	0.0017	Male
307	GRB14	2.6	0.00052	0.04	-0.0078	DOWN	0.077	1	0.078	Male
308	CPE	9.8	0.00052	0.04	-0.0067	DOWN	0.95	1	0.0024	Male
309	PRR4	3.2	0.00052	0.04	-0.0067	DOWN	0.23	1	-0.045	Female
310	ZNF620	1.2	0.00052	0.04	-0.0043	DOWN	0.6	1	0.013	Male
311	MXD1	3.2	0.00052	0.04	-0.0082	DOWN	0.96	1	0.0022	Male
312	FLT3LG	1.9	0.00053	0.04	-0.0056	DOWN	0.14	1	0.047	Male
313	LRRC7	2	0.00053	0.04	-0.0042	DOWN	0.42	1	-0.019	Female
314	PLAGL1	2	0.00053	0.04	-0.0063	DOWN	0.91	1	0.004	Male
315	CHRDL1	4.9	0.00054	0.041	-0.0094	DOWN	0.46	1	0.039	Male
316	VASP	3.7	0.00055	0.041	-0.0071	DOWN	0.55	1	-0.024	Female
317	RNF212	1.7	0.00055	0.041	-0.0093	DOWN	0.49	1	0.036	Male
318	TLR10	1.3	0.00055	0.041	-0.0064	DOWN	0.31	1	-0.036	Female
319	MLKL	2.6	0.00055	0.041	-0.015	DOWN	0.23	1	0.099	Male
320	TRIT1	2.2	0.00055	0.041	-0.0047	DOWN	0.43	1	-0.021	Female
321	SLC25A33	4.1	0.00057	0.042	-0.0071	DOWN	0.5	1	0.027	Male
322	PLEKHG1	2.4	0.00057	0.042	-0.0066	DOWN	0.12	1	0.058	Male
323	ZXDB	2.3	0.00057	0.042	-0.0039	DOWN	0.93	1	0.0018	Male
324	FAR2P2	3.1	0.00058	0.042	-0.0077	DOWN	0.6	1	-0.023	Female
325	WDR49	0.7	0.00058	0.042	-0.0049	DOWN	0.15	1	-0.041	Female
326	CTSB	6.6	0.00058	0.042	-0.0072	DOWN	0.61	1	0.021	Male
327	EML4	2.9	0.00058	0.042	-0.0055	DOWN	0.88	1	-0.0045	Female
328	GPX3	3.9	0.00058	0.042	0.014	UP	0.99	1	-0.00094	Female
329	PAG1	2.2	0.00059	0.042	-0.0057	DOWN	0.17	1	0.045	Male
330	SLC11A1	3	0.0006	0.043	-0.014	DOWN	0.8	1	0.019	Male
331	ENSG00000229109	0.25	0.0006	0.043	-0.0021	DOWN	0.28	1	-0.012	Female
332	ARG1	1.3	0.00061	0.043	-0.0063	DOWN	0.43	1	-0.028	Female
333	USP12	4.4	0.00061	0.043	-0.0055	DOWN	0.72	1	-0.011	Female
334	ZNF347	1.7	0.00061	0.044	-0.0045	DOWN	0.47	1	-0.018	Female
335	FATE1	-0.2	0.00062	0.044	0.01	UP	0.34	1	-0.057	Female
336	PCDHB1	0.13	0.00062	0.044	-0.0011	DOWN	0.9	1	-0.00073	Female
337	ENSG00000230699	0.5	0.00062	0.044	-0.0037	DOWN	0.15	1	-0.031	Female
338	WDR53	2.3	0.00063	0.044	-0.0051	DOWN	0.14	1	0.042	Male
339	ACP3	0.58	0.00064	0.045	-0.004	DOWN	0.24	1	-0.027	Female
340	TYMSOS	0.49	0.00065	0.046	0.0053	UP	0.091	1	-0.052	Female
341	CGAS	1.4	0.00066	0.046	-0.006	DOWN	0.69	1	-0.014	Female
342	STC2	1	0.00066	0.046	-0.0074	DOWN	0.54	1	-0.026	Female
343	ENSG00000287064	0.73	0.00067	0.046	0.022	UP	0.14	1	0.19	Male
344	BCAT2	3.9	0.00067	0.046	-0.0072	DOWN	0.65	1	0.019	Male
345	ZNF582	1.9	0.00067	0.046	-0.0056	DOWN	0.49	1	0.022	Male
346	PARP15	0.34	0.00068	0.046	-0.0029	DOWN	0.82	1	0.0038	Male
347	DLEC1	1.1	0.00069	0.047	-0.0051	DOWN	0.16	1	-0.041	Female
348	VENTX	0.34	0.0007	0.047	0.0093	UP	0.2	1	0.069	Male
349	CCND1	3.4	0.0007	0.047	0.0092	UP	0.036	1	-0.11	Female
350	RBM41	2.2	0.0007	0.047	-0.0042	DOWN	0.78	1	-0.0069	Female
351	FKTN	1.6	0.00071	0.047	-0.0036	DOWN	0.9	1	-0.0027	Female
352	ENSG00000287917	0.74	0.00071	0.047	-0.0041	DOWN	0.25	1	-0.027	Female
353	ENSG00000229191	0.6	0.00071	0.047	-0.0037	DOWN	0.055	1	0.041	Male
354	ENSG00000279159	0.35	0.00071	0.047	-0.0014	DOWN	0.0045	0.59	-0.023	Female
355	ENSG00000205018	0.36	0.00072	0.047	0.0055	UP	0.42	1	-0.026	Female
356	ISG15	5.1	0.00072	0.047	-0.017	DOWN	0.66	1	0.043	Male
357	BICD2	3.7	0.00072	0.047	-0.0052	DOWN	0.55	1	0.018	Male
358	RIT1	3.2	0.00072	0.047	-0.0055	DOWN	0.72	1	0.011	Male
359	CTSL	4.2	0.00072	0.047	-0.0075	DOWN	0.56	1	0.026	Male
360	GK	1.9	0.00072	0.047	-0.006	DOWN	0.17	1	-0.047	Female
361	ENSG00000234062	0.98	0.00073	0.048	-0.0032	DOWN	0.47	1	0.013	Male
362	BAG3	5.3	0.00073	0.048	-0.012	DOWN	0.016	0.9	0.17	Male
363	EPHA5	2.3	0.00074	0.048	-0.006	DOWN	0.18	1	0.046	Male
364	RSPH3	2.3	0.00075	0.049	-0.0047	DOWN	0.79	1	-0.0072	Female
365	ENSG00000260664	2.5	0.00076	0.049	-0.0069	DOWN	0.39	1	0.034	Male
366	ZNF518B	2.2	0.00077	0.049	-0.0042	DOWN	0.28	1	-0.026	Female
367	TOR4A	1.2	0.00077	0.049	-0.0051	DOWN	0.69	1	-0.012	Female
368	ERGIC3	5.8	0.00077	0.049	-0.0058	DOWN	0.99	1	-0.00061	Female
369	RILPL2	3.8	0.00078	0.049	-0.0067	DOWN	0.17	1	0.054	Male
370	SPATA41	0.75	0.00078	0.049	-0.0039	DOWN	0.25	1	0.025	Male
371	PRPS2	3.6	0.00078	0.049	-0.0061	DOWN	0.23	1	-0.042	Female
372	C8orf34-AS1	0.96	0.00078	0.049	-0.0036	DOWN	0.35	1	0.019	Male
373	CYB5R4	1.5	0.00078	0.049	-0.0038	DOWN	0.12	1	0.034	Male
374	IFI30	4	0.00078	0.049	-0.013	DOWN	0.21	1	0.096	Male
375	ZNF662	1.9	0.00079	0.049	-0.0046	DOWN	0.28	1	-0.029	Female
376	RTCA-AS1	1.5	0.00079	0.049	-0.0048	DOWN	0.73	1	0.0098	Male
377	KIF21B	4.7	0.00079	0.049	-0.0062	DOWN	0.22	1	0.044	Male

[truncated: 37 more sheets: brain_caudate_basal_ganglia, brain_cerebellar_hemisphere, brain_cerebellum, brain_cortex, brain_frontal_cortex_ba9, brain_hippocampus, brain_nucleus_accumbens_basal_g, brain_putamen_basal_ganglia, brain_spinal_cord_cervical_c-1, brain_substantia_nigra, breast_mammary_tissue, cells_cultured_fibroblasts, colon_sigmoid, colon_transverse, esophagus_gastroesophageal_junc, esophagus_mucosa, esophagus_muscularis, heart_atrial_appendage, heart_left_ventricle, liver …]
