# Supplementary material for: Age effect explorer: a Shiny application to browse and visualize tissue-specific age-related gene expression changes
Source: Bioinform Adv. 2026 Jan 29;6(1):vbag026. doi: 10.1093/bioadv/vbag026 (PMC12889165; doi:10.1093/bioadv/vbag026)
Supplement: vbag026_Supplementary_Data [file vbag026_supplementary_data.zip › Supplementary Table 2.xlsx]

## Sheet: GSEA results
tissue	msigdb_ID	pathway	Direction	NES	pval	padj
minor salivary gland	M39495	Cytoplasmic ribosomal proteins	Downregulated	-2.16625	5.50245e-23	4.82015e-20
small intestine terminal ileum	M39417	Electron transport chain: OXPHOS system in mitochondria	Downregulated	-1.82732	1.58163e-14	1.38867e-11
kidney cortex	M39678	Retinoblastoma gene in cancer	Downregulated	-2.01904	3.72145e-14	3.26743e-11
uterus	M39495	Cytoplasmic ribosomal proteins	Downregulated	-2.16679	6.41414e-13	5.63162e-10
small intestine terminal ileum	M39806	Nonalcoholic fatty liver disease	Downregulated	-1.64555	4.74938e-12	2.08498e-09
brain cerebellum	M39495	Cytoplasmic ribosomal proteins	Downregulated	-1.78157	3.43511e-12	3.01259e-09
brain cerebellar hemisphere	M39495	Cytoplasmic ribosomal proteins	Downregulated	-1.86251	2.9857e-11	2.62144e-08
brain cerebellum	M39406	mRNA processing	Downregulated	-1.61183	2.1069e-10	9.23874e-08
minor salivary gland	M39406	mRNA processing	Downregulated	-1.70244	3.40713e-10	1.49232e-07
kidney cortex	M39495	Cytoplasmic ribosomal proteins	Downregulated	-1.85429	5.66042e-10	1.65662e-07
kidney cortex	M39406	mRNA processing	Downregulated	-1.76666	4.31418e-10	1.65662e-07
spleen	M39650	Cell cycle	Upregulated	1.7882	2.38518e-10	1.75668e-07
spleen	M39406	mRNA processing	Upregulated	1.75916	4.00156e-10	1.75668e-07
stomach	M45528	Cholesterol synthesis disorders	Upregulated	2.31535	5.16835e-10	4.53781e-07
lung	M39608	Cholesterol biosynthesis pathway	Upregulated	2.33374	1.02205e-09	8.79076e-07
lung	M45528	Cholesterol synthesis disorders	Upregulated	2.36761	2.13864e-09	8.79076e-07
lung	M48067	Enterocyte cholesterol metabolism	Upregulated	2.47121	3.00368e-09	8.79076e-07
breast mammary tissue	M39853	Cholesterol metabolism with Bloch and Kandutsch-Russell pathways	Downregulated	-1.99175	2.00552e-09	9.32326e-07
breast mammary tissue	M48067	Enterocyte cholesterol metabolism	Downregulated	-2.07525	2.12375e-09	9.32326e-07
small intestine terminal ileum	M39495	Cytoplasmic ribosomal proteins	Downregulated	-1.68763	3.69516e-09	1.08145e-06
kidney cortex	M39650	Cell cycle	Downregulated	-1.72141	7.16851e-09	1.57349e-06
brain spinal cord cervical c-1	M39549	Striated muscle contraction pathway	Downregulated	-2.28415	1.88448e-09	1.65457e-06
spleen	M39627	G1 to S cell cycle control	Upregulated	1.86195	7.0019e-09	2.04922e-06
small intestine terminal ileum	M39436	Oxidative phosphorylation	Downregulated	-1.76093	9.63023e-09	2.11384e-06
lung	M39406	mRNA processing	Downregulated	-2.08103	1.0429e-08	2.28917e-06
esophagus muscularis	M39495	Cytoplasmic ribosomal proteins	Upregulated	2.36949	3.29056e-09	2.88911e-06
spleen	M39678	Retinoblastoma gene in cancer	Upregulated	1.77749	1.39556e-08	3.06325e-06
kidney cortex	M39490	DNA IR-damage and cellular response via ATR	Downregulated	-1.80282	2.14319e-08	3.13619e-06
kidney cortex	M39335	DNA replication	Downregulated	-1.98421	2.133e-08	3.13619e-06
spleen	M39734	Ciliary landscape	Upregulated	1.57046	1.85632e-08	3.25969e-06
thyroid	M39417	Electron transport chain: OXPHOS system in mitochondria	Downregulated	-1.90425	3.76141e-09	3.30252e-06
brain cerebellum	M39734	Ciliary landscape	Downregulated	-1.43511	1.95997e-08	5.72964e-06
breast mammary tissue	M46457	Cholesterol metabolism	Downregulated	-1.86936	2.77362e-08	8.11746e-06
stomach	M39608	Cholesterol biosynthesis pathway	Upregulated	2.25451	2.05351e-08	9.01492e-06
brain frontal cortex ba9	M39495	Cytoplasmic ribosomal proteins	Downregulated	-1.72955	1.33761e-08	1.17442e-05
spleen	M39335	DNA replication	Upregulated	1.89429	1.25058e-07	1.83001e-05
brain amygdala	M42565	Alzheimer's disease	Downregulated	-1.42796	7.81263e-08	2.71617e-05
brain amygdala	M39379	Alzheimer's disease and miRNA effects	Downregulated	-1.42796	7.81263e-08	2.71617e-05
brain amygdala	M39406	mRNA processing	Downregulated	-1.54624	9.28075e-08	2.71617e-05
small intestine terminal ileum	M39639	Proteasome degradation	Downregulated	-1.69461	1.74025e-07	3.05588e-05
stomach	M39853	Cholesterol metabolism with Bloch and Kandutsch-Russell pathways	Upregulated	2.31878	1.1261e-07	3.29573e-05
stomach	M46457	Cholesterol metabolism	Upregulated	2.24587	1.65962e-07	3.64287e-05
kidney cortex	M39627	G1 to S cell cycle control	Downregulated	-1.79278	3.20284e-07	3.67947e-05
kidney cortex	M39740	Metabolic reprogramming in colon cancer	Downregulated	-1.89445	3.35259e-07	3.67947e-05
artery aorta	M39859	Type I interferon induction and signaling during SARS-CoV-2 infection	Downregulated	-2.26721	4.73928e-08	4.16109e-05
brain hypothalamus	M39398	Allograft rejection	Upregulated	1.94135	5.11209e-08	4.48841e-05
skin sun exposed lower leg	M39818	IL18 signaling	Downregulated	-1.84596	5.80924e-08	5.10051e-05
brain anterior cingulate cortex ba24	M39695	Microglia pathogen phagocytosis pathway	Downregulated	-1.92435	6.07883e-08	5.33721e-05
vagina	M39406	mRNA processing	Downregulated	-1.64333	6.97998e-08	6.12145e-05
nerve tibial	M39425	miRNA regulation of p53 pathway in prostate cancer	Upregulated	2.1967	7.41268e-08	6.50833e-05
spleen	M39339	DNA damage response	Upregulated	1.75035	6.06689e-07	6.62365e-05
spleen	M39490	DNA IR-damage and cellular response via ATR	Upregulated	1.71022	5.77952e-07	6.62365e-05
spleen	M39524	miRNA regulation of DNA damage response	Upregulated	1.73696	8.29842e-07	6.62365e-05
spleen	M39732	Pancreatic adenocarcinoma pathway	Upregulated	1.68902	7.22927e-07	6.62365e-05
spleen	M39662	TNF-alpha signaling	Upregulated	1.68748	7.56692e-07	6.62365e-05
breast mammary tissue	M39608	Cholesterol biosynthesis pathway	Downregulated	-2.01153	3.06507e-07	6.72784e-05
brain cerebellar hemisphere	M39406	mRNA processing	Downregulated	-1.60833	1.59148e-07	6.98659e-05
spleen	M39818	IL18 signaling	Upregulated	1.45104	1.15511e-06	8.45154e-05
artery coronary	M39495	Cytoplasmic ribosomal proteins	Downregulated	-1.92793	9.89629e-08	8.68894e-05
spleen	M49239	Integrated breast cancer pathway	Upregulated	1.54991	1.37867e-06	9.31134e-05
breast mammary tissue	M45528	Cholesterol synthesis disorders	Downregulated	-2.00338	5.3986e-07	9.47995e-05
spleen	M49218	miR-targeted genes in squamous cell	Upregulated	1.59971	1.53296e-06	9.61386e-05
brain anterior cingulate cortex ba24	M39508	TYROBP causal network in microglia	Downregulated	-1.80827	2.33114e-07	0.000102337
spleen	M39801	Hepatitis B infection	Upregulated	1.57521	1.77257e-06	0.000103754
uterus	M39823	Hippo-Merlin signaling dysregulation	Downregulated	-1.82265	2.66111e-07	0.000116823
esophagus mucosa	M39335	DNA replication	Downregulated	-2.18756	1.43473e-07	0.000125969
lung	M42544	Mevalonate arm of cholesterol biosynthesis pathway	Upregulated	2.16077	9.99662e-07	0.000146284
lung	M40062	p53 transcriptional gene network	Upregulated	2.14049	9.48085e-07	0.000146284
cells ebv-transformed lymphocytes	M39406	mRNA processing	Upregulated	1.91119	1.66943e-07	0.000146743
spleen	M49242	Senescence and autophagy in cancer	Upregulated	1.62422	2.94779e-06	0.00016176
spleen	M39834	Small cell lung cancer	Upregulated	1.62892	3.22781e-06	0.000166707
minor salivary gland	M42533	Overview of proinflammatory and profibrotic mediators	Upregulated	2.0823	5.90502e-07	0.000172426
ovary	M39518	ATM signaling in development and disease	Downregulated	-1.88941	1.97994e-07	0.000173641
adrenal gland	M39876	Pathogenesis of SARS-CoV-2 mediated by nsp9-nsp10 complex	Downregulated	-2.65575	2.17718e-07	0.000191156
nerve tibial	M40062	p53 transcriptional gene network	Upregulated	2.0535	4.43945e-07	0.000194892
spleen	M48043	Androgen receptor network in prostate cancer	Upregulated	1.61405	4.32877e-06	0.000211148
spleen	M40049	DNA repair pathways, full network	Upregulated	1.60176	4.74052e-06	0.000212815
spleen	M48336	HDAC6 interactions in the central nervous system	Upregulated	1.59762	5.0901e-06	0.000212815
spleen	M40062	p53 transcriptional gene network	Upregulated	1.6401	4.89657e-06	0.000212815
minor salivary gland	M39423	Translation factors	Downregulated	-1.77126	1.0442e-06	0.000228679
spleen	M39598	DNA IR-double strand breaks and cellular response via ATM	Upregulated	1.73318	6.02432e-06	0.000229972
spleen	M39334	EGF/EGFR signaling	Upregulated	1.51772	5.98259e-06	0.000229972
spleen	M39758	Chromosomal and microsatellite instability in colorectal cancer	Upregulated	1.65118	6.73145e-06	0.000246259
brain amygdala	M39691	Brain-derived neurotrophic factor (BDNF) signaling	Downregulated	-1.47188	1.138e-06	0.00024979
esophagus mucosa	M39748	Immune response to tuberculosis	Downregulated	-2.14112	5.80934e-07	0.00025503
ovary	M39734	Ciliary landscape	Downregulated	-1.5432	6.00799e-07	0.000263451
minor salivary gland	M48051	N-glycan biosynthesis	Downregulated	-1.70875	1.60888e-06	0.000281876
small intestine terminal ileum	M39734	Ciliary landscape	Downregulated	-1.38615	1.94329e-06	0.000284369
small intestine terminal ileum	M49233	16p12.2 copy number variation syndrome (520kb)	Downregulated	-1.63706	2.94395e-06	0.000290238
small intestine terminal ileum	M42565	Alzheimer's disease	Downregulated	-1.34863	2.97511e-06	0.000290238
small intestine terminal ileum	M39379	Alzheimer's disease and miRNA effects	Downregulated	-1.34863	2.97511e-06	0.000290238
brain caudate basal ganglia	M42572	Neuroinflammation and glutamatergic signaling	Downregulated	-1.68859	3.5586e-07	0.000312445
brain cerebellum	M39806	Nonalcoholic fatty liver disease	Downregulated	-1.44686	1.46313e-06	0.000320792
liver	M48051	N-glycan biosynthesis	Downregulated	-1.98899	3.94719e-07	0.000346958
lung	M39853	Cholesterol metabolism with Bloch and Kandutsch-Russell pathways	Upregulated	2.19047	3.174e-06	0.000398111
adrenal gland	M40062	p53 transcriptional gene network	Upregulated	1.78637	1.14762e-06	0.000413109
adrenal gland	M49263	Regulation of cytotoxic T cell responses by Malat1 - miR-15/16 circuit	Downregulated	-2.45376	1.41153e-06	0.000413109
esophagus mucosa	M39363	Type II interferon signaling	Downregulated	-2.21486	1.42621e-06	0.000417403
brain cerebellum	M39605	Circadian rhythm genes	Downregulated	-1.40172	2.42481e-06	0.000425311
brain nucleus accumbens basal ganglia	M39549	Striated muscle contraction pathway	Upregulated	2.38114	4.88212e-07	0.00042865
brain caudate basal ganglia	M39734	Ciliary landscape	Downregulated	-1.52774	2.0143e-06	0.000442138
brain caudate basal ganglia	M39695	Microglia pathogen phagocytosis pathway	Downregulated	-1.94713	1.70306e-06	0.000442138
brain caudate basal ganglia	M39520	Regulation of actin cytoskeleton	Downregulated	-1.64956	1.45372e-06	0.000442138
brain cerebellar hemisphere	M39734	Ciliary landscape	Downregulated	-1.43805	1.71982e-06	0.000503334
brain putamen basal ganglia	M39830	Hippo signaling regulation	Downregulated	-1.73119	1.16607e-06	0.000511321
brain putamen basal ganglia	M39482	Insulin signaling	Downregulated	-1.59823	1.07051e-06	0.000511321
stomach	M42544	Mevalonate arm of cholesterol biosynthesis pathway	Upregulated	2.05291	2.93309e-06	0.000515051
spleen	M39654	Apoptosis	Upregulated	1.62837	1.50091e-05	0.00052712
whole blood	M39843	Cancer immunotherapy by PD-1 blockade	Downregulated	-2.03359	6.21508e-07	0.000544636
whole blood	M42548	Modulators of TCR signaling and T cell activation	Downregulated	-1.94596	1.23922e-06	0.000544636
lung	M39339	DNA damage response	Upregulated	2.03222	5.52979e-06	0.000606895
spleen	M39811	Melanoma	Upregulated	1.65435	1.90862e-05	0.000644525
ovary	M39495	Cytoplasmic ribosomal proteins	Downregulated	-1.71721	2.98792e-06	0.000662879
ovary	M39806	Nonalcoholic fatty liver disease	Downregulated	-1.59772	3.77924e-06	0.000662879
ovary	M39549	Striated muscle contraction pathway	Upregulated	2.3417	3.20308e-06	0.000662879
lung	M46457	Cholesterol metabolism	Upregulated	2.09664	6.88302e-06	0.000671477
ovary	M39417	Electron transport chain: OXPHOS system in mitochondria	Downregulated	-1.66438	4.71569e-06	0.000689277
minor salivary gland	M39363	Type II interferon signaling	Upregulated	2.38624	5.13807e-06	0.000750159
brain caudate basal ganglia	M39764	Ras signaling	Downregulated	-1.55753	4.3292e-06	0.000760208
nerve tibial	M39368	TP53 network	Upregulated	2.04811	2.64307e-06	0.000773539
lung	M46454	Mevalonate pathway	Upregulated	1.9477	8.82872e-06	0.000775162
stomach	M48067	Enterocyte cholesterol metabolism	Upregulated	2.20096	5.4331e-06	0.000795043
brain caudate basal ganglia	M39406	mRNA processing	Downregulated	-1.65172	5.53055e-06	0.000809303
kidney cortex	M39375	Clear cell renal cell carcinoma pathways	Downregulated	-1.63154	8.41177e-06	0.000820615
spleen	M39806	Nonalcoholic fatty liver disease	Upregulated	1.49803	2.61309e-05	0.000849737
small intestine terminal ileum	M39881	Mitochondrial complex IV assembly	Downregulated	-1.71482	1.08132e-05	0.000949402
brain caudate basal ganglia	M39804	Fragile X syndrome	Downregulated	-1.64372	7.62257e-06	0.000956087
liver	M42533	Overview of proinflammatory and profibrotic mediators	Upregulated	2.13771	2.34037e-06	0.00102859
breast mammary tissue	M39395	Sterol regulatory element-binding proteins (SREBP) signaling	Downregulated	-1.73831	7.15191e-06	0.00104656
lung	M39524	miRNA regulation of DNA damage response	Upregulated	2.02393	1.34269e-05	0.00107171
spleen	M42547	Measles virus infection	Upregulated	1.51492	3.5114e-05	0.00110108
brain putamen basal ganglia	M39804	Fragile X syndrome	Downregulated	-1.62037	4.05946e-06	0.00118672
spleen	M42565	Alzheimer's disease	Upregulated	1.39564	4.18139e-05	0.00122375
spleen	M39379	Alzheimer's disease and miRNA effects	Upregulated	1.39564	4.18139e-05	0.00122375
brain substantia nigra	M42569	Network map of SARS-CoV-2 signaling	Upregulated	1.71519	1.42768e-06	0.0012535
colon sigmoid	M42569	Network map of SARS-CoV-2 signaling	Upregulated	1.8556	5.03759e-06	0.00129154
colon sigmoid	M48048	Orexin receptor pathway	Upregulated	1.95056	5.88399e-06	0.00129154
colon sigmoid	M40062	p53 transcriptional gene network	Upregulated	2.15645	4.96872e-06	0.00129154
colon sigmoid	M39368	TP53 network	Upregulated	2.28202	2.10003e-06	0.00129154
brain substantia nigra	M42548	Modulators of TCR signaling and T cell activation	Upregulated	1.93851	2.97685e-06	0.00130684
brain substantia nigra	M39876	Pathogenesis of SARS-CoV-2 mediated by nsp9-nsp10 complex	Upregulated	2.01467	6.1002e-06	0.00133899
brain substantia nigra	M42580	T-cell activation SARS-CoV-2	Upregulated	1.88504	4.87038e-06	0.00133899
lung	M48093	Pancreatic cancer subtypes	Upregulated	2.13897	1.831e-05	0.00133968
esophagus gastroesophageal junction	M39824	Regulatory circuits of STAT3 signaling	Downregulated	-2.11091	1.58826e-06	0.00139449
spleen	M48084	NF1 copy number variation syndrome	Upregulated	1.55907	4.93273e-05	0.00139708
small intestine terminal ileum	M39719	Focal adhesion: PI3K-Akt-mTOR-signaling	Downregulated	-1.29256	1.91288e-05	0.00139959
small intestine terminal ileum	M48090	Smith-Magenis and Potocki-Lupski syndrome copy number variation	Downregulated	-1.39729	1.88495e-05	0.00139959
esophagus mucosa	M39505	Adipogenesis	Downregulated	-1.91179	7.09549e-06	0.00155746
brain frontal cortex ba9	M39406	mRNA processing	Downregulated	-1.50532	3.5605e-06	0.00156306
brain amygdala	M39826	Genes related to primary cilium development (based on CRISPR)	Downregulated	-1.50837	9.93419e-06	0.00163668
brain amygdala	M49218	miR-targeted genes in squamous cell	Downregulated	-1.46991	1.11846e-05	0.00163668
brain amygdala	M39734	Ciliary landscape	Downregulated	-1.36991	1.6057e-05	0.00164818
brain amygdala	M39401	MECP2 and associated Rett syndrome	Downregulated	-1.57692	1.54986e-05	0.00164818
brain amygdala	M39750	MET in type 1 papillary renal cell carcinoma	Downregulated	-1.60696	1.68948e-05	0.00164818
thyroid	M39398	Allograft rejection	Downregulated	-1.89986	3.85844e-06	0.00169386
bladder	M39695	Microglia pathogen phagocytosis pathway	Downregulated	-2.18353	2.00969e-06	0.00176451
spleen	M39725	T-cell receptor signaling	Upregulated	1.56934	6.51769e-05	0.00178829
kidney cortex	M39474	Glycolysis and gluconeogenesis	Downregulated	-1.73777	2.06926e-05	0.00181681
kidney cortex	M40049	DNA repair pathways, full network	Downregulated	-1.52929	2.47137e-05	0.0019726
brain amygdala	M49224	miR-targeted genes in leukocytes	Downregulated	-1.43459	2.55515e-05	0.00203947
brain amygdala	M39387	Wnt signaling and pluripotency	Downregulated	-1.50674	2.35967e-05	0.00203947
stomach	M39654	Apoptosis	Upregulated	1.96888	1.88446e-05	0.00206819
stomach	M46454	Mevalonate pathway	Upregulated	1.89562	1.81043e-05	0.00206819
ovary	M45557	Bardet-Biedl syndrome	Downregulated	-1.65119	2.17654e-05	0.00210656
ovary	M39650	Cell cycle	Downregulated	-1.58799	2.20669e-05	0.00210656
ovary	M40049	DNA repair pathways, full network	Downregulated	-1.60923	1.98101e-05	0.00210656
ovary	M39406	mRNA processing	Downregulated	-1.59787	2.40201e-05	0.00210656
spleen	M46458	TROP2 regulatory signaling	Upregulated	1.67062	8.03119e-05	0.00213678
spleen	M39672	Estrogen signaling	Upregulated	1.80135	8.49956e-05	0.00219489
small intestine terminal ileum	M39460	TCA cycle (aka Krebs or citric acid cycle)	Downregulated	-1.79833	3.29783e-05	0.00222731
spleen	M39688	Apoptosis-related network due to altered Notch3 in ovarian cancer	Upregulated	1.63294	8.93184e-05	0.00224062
brain spinal cord cervical c-1	M39347	Gastric cancer network 1	Downregulated	-2.01652	5.21456e-06	0.00228919
ovary	M39639	Proteasome degradation	Downregulated	-1.71088	2.8937e-05	0.00230707
brain cerebellum	M39417	Electron transport chain: OXPHOS system in mitochondria	Downregulated	-1.46471	1.7174e-05	0.00251027
kidney cortex	M39719	Focal adhesion: PI3K-Akt-mTOR-signaling	Downregulated	-1.37223	3.62014e-05	0.00264874
spleen	M42548	Modulators of TCR signaling and T cell activation	Upregulated	1.6024	0.000116277	0.00275922
spleen	M39452	TNF-related weak inducer of apoptosis (TWEAK) signaling	Upregulated	1.6781	0.00011361	0.00275922
whole blood	M39828	Envelope proteins and their potential roles in EDMD physiopathology	Downregulated	-1.83279	2.38195e-05	0.00299105
whole blood	M48336	HDAC6 interactions in the central nervous system	Downregulated	-1.74014	1.84125e-05	0.00299105
whole blood	M39876	Pathogenesis of SARS-CoV-2 mediated by nsp9-nsp10 complex	Downregulated	-1.95078	2.04993e-05	0.00299105
whole blood	M39725	T-cell receptor signaling	Downregulated	-1.77277	1.19762e-05	0.00299105
whole blood	M39632	T cell receptor and co-stimulatory signaling	Downregulated	-1.8911	1.75701e-05	0.00299105
lung	M39520	Regulation of actin cytoskeleton	Downregulated	-1.74628	4.49877e-05	0.0030384
small intestine terminal ileum	M39406	mRNA processing	Downregulated	-1.41134	4.91102e-05	0.00307991
lung	M48065	Cholesterol biosynthesis pathway in hepatocytes	Upregulated	1.93016	4.99887e-05	0.003135
pancreas	M39495	Cytoplasmic ribosomal proteins	Upregulated	1.98054	5.99909e-06	0.00313847
pancreas	M42569	Network map of SARS-CoV-2 signaling	Upregulated	1.74221	7.14914e-06	0.00313847
thyroid	M45531	Metabolic reprogramming in pancreatic cancer	Downregulated	-1.81147	1.87718e-05	0.00329632
thyroid	M39806	Nonalcoholic fatty liver disease	Downregulated	-1.64577	1.8052e-05	0.00329632
thyroid	M39639	Proteasome degradation	Downregulated	-1.87307	1.40364e-05	0.00329632
spleen	M39738	Non-small cell lung cancer	Upregulated	1.59314	0.000143122	0.00330686
brain anterior cingulate cortex ba24	M46466	T cell modulation and desmoplasia in pancreatic cancer	Downregulated	-1.75894	1.14257e-05	0.00334392
brain amygdala	M39334	EGF/EGFR signaling	Downregulated	-1.38249	5.92239e-05	0.00337371
brain amygdala	M39804	Fragile X syndrome	Downregulated	-1.42848	5.3039e-05	0.00337371
brain amygdala	M39597	MAPK signaling	Downregulated	-1.32585	6.148e-05	0.00337371
brain amygdala	M39642	Physico-chemical features and toxicity-associated pathways	Downregulated	-1.56119	4.79877e-05	0.00337371
brain amygdala	M39822	Synaptic signaling associated with autism spectrum disorder	Downregulated	-1.61306	6.0358e-05	0.00337371
spleen	M48090	Smith-Magenis and Potocki-Lupski syndrome copy number variation	Upregulated	1.44572	0.00015091	0.0033974
adrenal gland	M39632	T cell receptor and co-stimulatory signaling	Downregulated	-2.28458	1.55942e-05	0.00342293
brain frontal cortex ba9	M42565	Alzheimer's disease	Downregulated	-1.37735	1.96873e-05	0.00345708
brain frontal cortex ba9	M39379	Alzheimer's disease and miRNA effects	Downregulated	-1.37735	1.96873e-05	0.00345708
brain frontal cortex ba9	M39482	Insulin signaling	Downregulated	-1.4398	1.32687e-05	0.00345708
lung	M39401	MECP2 and associated Rett syndrome	Downregulated	-1.9302	5.90813e-05	0.00345822
brain amygdala	M39543	Interleukin-1 (IL-1) structural pathway	Downregulated	-1.60754	6.71269e-05	0.00346691
spleen	M39756	Effect of progerin on genes involved in progeria	Upregulated	1.70918	0.000164416	0.00352546
spleen	M39639	Proteasome degradation	Upregulated	1.59095	0.000164629	0.00352546
skin not sun exposed suprapubic	M39649	Complement and coagulation cascades	Upregulated	2.18336	8.03612e-06	0.00352786
skin not sun exposed suprapubic	M48343	Dengue-2 interactions with complement and coagulation cascades	Upregulated	2.18336	8.03612e-06	0.00352786
spleen	M39417	Electron transport chain: OXPHOS system in mitochondria	Upregulated	1.49392	0.000171574	0.0035867
small intestine terminal ileum	M39781	Mitochondrial complex I assembly model OXPHOS system	Downregulated	-1.53998	6.15353e-05	0.00360187
brain frontal cortex ba9	M39334	EGF/EGFR signaling	Downregulated	-1.41293	2.89052e-05	0.00362554
brain frontal cortex ba9	M39595	Glycogen synthesis and degradation	Downregulated	-1.70939	2.86678e-05	0.00362554
brain cortex	M39495	Cytoplasmic ribosomal proteins	Downregulated	-1.83585	4.16347e-06	0.00365553
breast mammary tissue	M48310	Disorders in ketolysis	Downregulated	-1.7374	2.99082e-05	0.00375134
whole blood	M39540	Notch signaling	Downregulated	-1.7794	3.45533e-05	0.00379655
kidney cortex	M39524	miRNA regulation of DNA damage response	Downregulated	-1.61543	5.81598e-05	0.00392802
vagina	M39880	Ciliopathies	Downregulated	-1.48512	8.96163e-06	0.00392968
brain amygdala	M39669	Wnt signaling	Downregulated	-1.44871	8.06567e-05	0.00393426
brain caudate basal ganglia	M39591	Endoderm differentiation	Downregulated	-1.56931	4.09288e-05	0.00399283
brain caudate basal ganglia	M39601	Prolactin signaling	Downregulated	-1.67663	3.993e-05	0.00399283
brain amygdala	M39592	Glycerophospholipid biosynthetic pathway	Downregulated	-1.70589	8.75125e-05	0.004044
brain cerebellum	M42565	Alzheimer's disease	Downregulated	-1.29568	4.23752e-05	0.00412923
brain cerebellum	M39379	Alzheimer's disease and miRNA effects	Downregulated	-1.29568	4.23752e-05	0.00412923
brain cerebellum	M39606	G13 signaling	Downregulated	-1.64002	3.51246e-05	0.00412923
brain cerebellum	M39590	Energy metabolism	Downregulated	-1.58651	4.80213e-05	0.00421147
brain anterior cingulate cortex ba24	M39323	B cell receptor signaling	Downregulated	-1.56327	2.41867e-05	0.00429551
brain anterior cingulate cortex ba24	M39649	Complement and coagulation cascades	Downregulated	-1.68975	2.93543e-05	0.00429551
brain anterior cingulate cortex ba24	M48343	Dengue-2 interactions with complement and coagulation cascades	Downregulated	-1.68975	2.93543e-05	0.00429551
spleen	M49258	Hallmark of cancer: non-mutational epigenetic reprogramming	Upregulated	1.76892	0.00021749	0.00433992
spleen	M39690	Parkin-ubiquitin proteasomal system pathway	Upregulated	1.55028	0.00021452	0.00433992
spleen	M46466	T cell modulation and desmoplasia in pancreatic cancer	Upregulated	1.60752	0.000225938	0.0044083
brain putamen basal ganglia	M39691	Brain-derived neurotrophic factor (BDNF) signaling	Downregulated	-1.54358	2.02701e-05	0.00444421
brain caudate basal ganglia	M39482	Insulin signaling	Downregulated	-1.52304	5.09622e-05	0.00447448
brain amygdala	M39491	Leptin signaling	Downregulated	-1.50301	0.00010209	0.00448174
lung	M39627	G1 to S cell cycle control	Upregulated	1.94924	8.26509e-05	0.00453547
brain amygdala	M39452	TNF-related weak inducer of apoptosis (TWEAK) signaling	Downregulated	-1.59913	0.000108912	0.00455358
brain nucleus accumbens basal ganglia	M49242	Senescence and autophagy in cancer	Upregulated	1.92861	1.0415e-05	0.00457218
brain amygdala	M46445	Estrogen metabolism	Downregulated	-1.87152	0.000120513	0.00480957
spleen	M39668	DNA mismatch repair	Upregulated	1.75011	0.000253409	0.00483681
brain caudate basal ganglia	M39593	Hematopoietic stem cell gene regulation by GABP alpha/beta complex	Downregulated	-1.84902	6.07154e-05	0.00484619
spleen	M39368	TP53 network	Upregulated	1.74443	0.000259891	0.00485499
breast mammary tissue	M46454	Mevalonate pathway	Downregulated	-1.79697	4.4352e-05	0.00486763
brain amygdala	M39866	Gastrin signaling	Downregulated	-1.42057	0.000130369	0.00497669
breast mammary tissue	M48065	Cholesterol biosynthesis pathway in hepatocytes	Downregulated	-1.5867	5.78e-05	0.00507484
breast mammary tissue	M42544	Mevalonate arm of cholesterol biosynthesis pathway	Downregulated	-1.82275	5.50179e-05	0.00507484
spleen	M39866	Gastrin signaling	Upregulated	1.4802	0.00028073	0.00513501
brain cerebellum	M39787	22q11.2 copy number variation syndrome	Downregulated	-1.40954	7.05043e-05	0.00515269
brain cerebellum	M49226	Disorders of mitochondrial homeostatis, dynamics, protein import, and quality control	Downregulated	-1.50544	6.93971e-05	0.00515269
adrenal gland	M42548	Modulators of TCR signaling and T cell activation	Downregulated	-1.94916	2.996e-05	0.00526097
brain caudate basal ganglia	M39682	Pathways affected in adenoid cystic carcinoma	Downregulated	-1.68467	7.28273e-05	0.00532853
brain substantia nigra	M39580	Dopaminergic neurogenesis	Downregulated	-2.21231	3.08057e-05	0.00540948
ovary	M39880	Ciliopathies	Downregulated	-1.48311	7.51593e-05	0.00549289
brain amygdala	M39530	Embryonic stem cell pluripotency pathways	Downregulated	-1.43112	0.000153041	0.00559875
brain putamen basal ganglia	M48309	Effect of omega-3 PUFA on Huntington's disease pathways	Downregulated	-1.5762	3.2412e-05	0.00568507
adrenal gland	M39347	Gastric cancer network 1	Upregulated	1.86112	3.92598e-05	0.00574501
vagina	M49239	Integrated breast cancer pathway	Downregulated	-1.49582	1.96932e-05	0.00575697
ovary	M39521	Initiation of transcription and translation elongation at the HIV-1 LTR	Downregulated	-1.76799	9.86907e-05	0.00577011
ovary	M39657	Nuclear receptors	Downregulated	-1.75853	9.73305e-05	0.00577011
ovary	M49264	Wnt/Beta-catenin signaling and ARTD family members	Downregulated	-1.82467	9.47316e-05	0.00577011
kidney cortex	M39339	DNA damage response	Downregulated	-1.60543	9.20384e-05	0.00577212
spleen	M39425	miRNA regulation of p53 pathway in prostate cancer	Upregulated	1.73737	0.000325424	0.00583106
whole blood	M48330	Calcium mediated T-cell apoptosis involved in inclusion body myositis	Downregulated	-1.90828	6.76493e-05	0.00594637
whole blood	M45541	Th17 cell differentiation pathway	Downregulated	-1.76446	6.30517e-05	0.00594637
stomach	M48065	Cholesterol biosynthesis pathway in hepatocytes	Upregulated	1.89379	6.16981e-05	0.006019
brain amygdala	M39563	ncRNAs in Wnt signaling in hepatocellular carcinoma	Downregulated	-1.47726	0.000173446	0.00609143
bladder	M39775	Oligodendrocyte specification and differentiation, leading to myelin components for CNS	Downregulated	-2.10508	2.0832e-05	0.00609683
bladder	M40062	p53 transcriptional gene network	Upregulated	1.95775	1.61641e-05	0.00609683
kidney cortex	M39668	DNA mismatch repair	Downregulated	-1.83104	0.000104331	0.00610685
kidney cortex	M39736	PI3K-Akt signaling	Downregulated	-1.33822	0.00011337	0.00622119
brain cerebellum	M39691	Brain-derived neurotrophic factor (BDNF) signaling	Downregulated	-1.3369	0.000103218	0.00646585
brain cerebellum	M39759	Rett syndrome	Downregulated	-1.53205	9.65073e-05	0.00646585
artery aorta	M42547	Measles virus infection	Downregulated	-1.83786	1.48568e-05	0.00652213
brain amygdala	M39460	TCA cycle (aka Krebs or citric acid cycle)	Downregulated	-1.78896	0.000193676	0.00654028
breast mammary tissue	M39734	Ciliary landscape	Downregulated	-1.43996	8.29958e-05	0.00662457
testis	M39508	TYROBP causal network in microglia	Upregulated	2.11606	7.59179e-06	0.00665041
brain amygdala	M39492	DNA damage response (only ATM dependent)	Downregulated	-1.42416	0.000216524	0.00681478
brain amygdala	M39794	Relationship between inflammation, COX-2 and EGFR	Downregulated	-1.70164	0.000217328	0.00681478
brain amygdala	M39575	Ectoderm differentiation	Downregulated	-1.36754	0.000225593	0.00683002
spleen	M42568	NRP1-triggered signaling in pancreatic cancer	Upregulated	1.58185	0.0003934	0.0069081
whole blood	M39750	MET in type 1 papillary renal cell carcinoma	Downregulated	-1.75507	8.67538e-05	0.00693242
brain nucleus accumbens basal ganglia	M39693	Ebola virus infection in host	Upregulated	1.82596	2.43118e-05	0.00711526
spleen	M39529	Photodynamic therapy-induced NF-kB survival signaling	Upregulated	1.67013	0.000419891	0.00722872
skin sun exposed lower leg	M39428	Nuclear receptors meta-pathway	Downregulated	-1.68089	1.65471e-05	0.00726418
whole blood	M39639	Proteasome degradation	Downregulated	-1.76437	9.92476e-05	0.00726989
small intestine terminal ileum	M39423	Translation factors	Downregulated	-1.53665	0.000132835	0.00728933
brain amygdala	M39739	Breast cancer pathway	Downregulated	-1.36441	0.000262025	0.00742123
brain amygdala	M39346	IL1 signaling	Downregulated	-1.51262	0.000257468	0.00742123
skin sun exposed lower leg	M39505	Adipogenesis	Downregulated	-1.81965	3.48454e-05	0.00764856
skin sun exposed lower leg	M39495	Cytoplasmic ribosomal proteins	Upregulated	1.8718	2.83749e-05	0.00764856
brain cerebellum	M39804	Fragile X syndrome	Downregulated	-1.37066	0.000150774	0.00777816
brain cerebellum	M39826	Genes related to primary cilium development (based on CRISPR)	Downregulated	-1.38609	0.000148507	0.00777816
brain cerebellum	M48340	Pyrimidine metabolism	Downregulated	-1.41855	0.000150774	0.00777816
brain anterior cingulate cortex ba24	M39581	Complement system	Downregulated	-1.57164	6.28657e-05	0.00788516
small intestine terminal ileum	M39700	Androgen receptor signaling	Downregulated	-1.42664	0.000159843	0.00792559
small intestine terminal ileum	M39602	Neurodegeneration with brain iron accumulation (NBIA) subtypes pathway	Downregulated	-1.56637	0.000162484	0.00792559
colon sigmoid	M39549	Striated muscle contraction pathway	Downregulated	-2.02948	4.54748e-05	0.00798538
spleen	M39438	Photodynamic therapy-induced AP-1 survival signaling	Upregulated	1.59965	0.000473512	0.00799506
lung	M39402	Focal adhesion	Downregulated	-1.6346	0.000173874	0.00803483
lung	M39593	Hematopoietic stem cell gene regulation by GABP alpha/beta complex	Downregulated	-1.91421	0.000171356	0.00803483
lung	M39425	miRNA regulation of p53 pathway in prostate cancer	Upregulated	2.05319	0.000166694	0.00803483
brain amygdala	M45511	Leucine, isoleucine and valine metabolism	Downregulated	-1.68815	0.000295015	0.00809446
spleen	M39628	Integrated cancer pathway	Upregulated	1.62701	0.000495868	0.00821457
brain amygdala	M39323	B cell receptor signaling	Downregulated	-1.40661	0.000316707	0.00829618
brain amygdala	M39625	MicroRNAs in cardiomyocyte hypertrophy	Downregulated	-1.46579	0.000321264	0.00829618
artery aorta	M39909	Host-pathogen interaction of human coronaviruses - interferon induction	Downregulated	-1.99025	2.85558e-05	0.00835733
brain amygdala	M39685	Cardiac hypertrophic response	Downregulated	-1.48627	0.000362276	0.00840325
brain amygdala	M39482	Insulin signaling	Downregulated	-1.3247	0.000357719	0.00840325
brain amygdala	M39576	Physiological and pathological hypertrophy of the heart	Downregulated	-1.69192	0.000363694	0.00840325
brain amygdala	M48301	Selenium metabolism and selenoproteins	Downregulated	-1.58082	0.000344049	0.00840325
lung	M48336	HDAC6 interactions in the central nervous system	Downregulated	-1.76772	0.000192038	0.00843048
small intestine terminal ileum	M39690	Parkin-ubiquitin proteasomal system pathway	Downregulated	-1.48717	0.000182606	0.00843834
brain substantia nigra	M39398	Allograft rejection	Upregulated	1.81949	5.8267e-05	0.0085264
kidney cortex	M42555	Cohesin complex - Cornelia de Lange syndrome	Downregulated	-1.72952	0.000194778	0.00855076
kidney cortex	M39581	Complement system	Downregulated	-1.52539	0.000184875	0.00855076
kidney cortex	M39595	Glycogen synthesis and degradation	Downregulated	-1.69049	0.000193304	0.00855076
kidney cortex	M39780	Omega-9 fatty acid synthesis	Downregulated	-1.8544	0.000174761	0.00855076
brain amygdala	M39584	Pilocytic astrocytoma	Downregulated	-1.79727	0.000380509	0.00856634
minor salivary gland	M49226	Disorders of mitochondrial homeostatis, dynamics, protein import, and quality control	Downregulated	-1.58369	6.85154e-05	0.00857421
nerve tibial	M39492	DNA damage response (only ATM dependent)	Upregulated	1.82728	5.92873e-05	0.0086757
nerve tibial	M45510	mRNA vaccine activation of dendritic cell and induction of IFN-1	Downregulated	-2.06236	5.78193e-05	0.0086757
nerve tibial	M39549	Striated muscle contraction pathway	Downregulated	-2.21136	5.91088e-05	0.0086757
uterus	M42568	NRP1-triggered signaling in pancreatic cancer	Downregulated	-1.81867	3.51642e-05	0.00878306
uterus	M39870	Type I collagen synthesis in the context of osteogenesis imperfecta	Downregulated	-1.877	4.00139e-05	0.00878306
lung	M39848	Cholesterol biosynthesis with skeletal dysplasias	Upregulated	1.88539	0.000210563	0.00880355
brain cerebellar hemisphere	M39490	DNA IR-damage and cellular response via ATR	Downregulated	-1.57228	4.0724e-05	0.00893892
brain caudate basal ganglia	M39691	Brain-derived neurotrophic factor (BDNF) signaling	Downregulated	-1.52058	0.000133302	0.00900304
spleen	M39691	Brain-derived neurotrophic factor (BDNF) signaling	Upregulated	1.41744	0.000554669	0.0090185
stomach	M39664	Apoptosis modulation and signaling	Upregulated	1.87509	0.00010296	0.00903987
spleen	M39518	ATM signaling in development and disease	Upregulated	1.6118	0.00058759	0.00921257
spleen	M39346	IL1 signaling	Upregulated	1.55812	0.000583458	0.00921257
brain amygdala	M39830	Hippo signaling regulation	Downregulated	-1.39752	0.000426072	0.00935229
esophagus mucosa	M39639	Proteasome degradation	Downregulated	-1.88894	5.37237e-05	0.00943389
ovary	M39490	DNA IR-damage and cellular response via ATR	Downregulated	-1.61869	0.000174743	0.00957812
brain hypothalamus	M39880	Ciliopathies	Upregulated	1.56303	2.20093e-05	0.00966206
breast mammary tissue	M39426	G protein signaling	Downregulated	-1.59102	0.000132934	0.00972635
spleen	M39323	B cell receptor signaling	Upregulated	1.47329	0.00065716	0.0101226
spleen	M39857	Head and neck squamous cell carcinoma	Upregulated	1.48683	0.000679291	0.0102831
small intestine terminal ileum	M40052	7q11.23 copy number variation syndrome	Downregulated	-1.39962	0.000239241	0.0105027
ovary	M48301	Selenium metabolism and selenoproteins	Downregulated	-1.68223	0.000204072	0.0105277
spleen	M39492	DNA damage response (only ATM dependent)	Upregulated	1.45604	0.00071095	0.0105799
brain cerebellum	M48326	Neurogenesis regulation in the olfactory epithelium	Downregulated	-1.48237	0.000230173	0.0106243
brain cerebellum	M40046	Phosphoinositides metabolism	Downregulated	-1.50359	0.000218922	0.0106243
brain cerebellum	M39423	Translation factors	Downregulated	-1.51051	0.00024392	0.0106959
brain caudate basal ganglia	M39426	G protein signaling	Downregulated	-1.59041	0.000171815	0.0107753
ovary	M39583	Novel intracellular components of RIG-I-like receptor pathway	Downregulated	-1.67727	0.000222653	0.0108482
brain cerebellum	M39482	Insulin signaling	Downregulated	-1.31875	0.000262025	0.0109427
adrenal gland	M39650	Cell cycle	Upregulated	1.55652	0.000149961	0.0109722
adrenal gland	M39339	DNA damage response	Upregulated	1.65749	0.000128474	0.0109722
adrenal gland	M42577	Genes associated with the development of rheumatoid arthritis	Downregulated	-2.25286	0.000125201	0.0109722
adrenal gland	M39389	NOTCH1 regulation of endothelial cell calcification	Upregulated	1.85844	0.000119359	0.0109722
adrenal gland	M39390	OSX and miRNAs in tooth development	Upregulated	1.81765	0.000138431	0.0109722
adrenal gland	M39678	Retinoblastoma gene in cancer	Upregulated	1.63241	0.000128836	0.0109722
kidney cortex	M39695	Microglia pathogen phagocytosis pathway	Downregulated	-1.64843	0.000269057	0.0110636
kidney cortex	M39423	Translation factors	Downregulated	-1.61842	0.00027722	0.0110636
brain amygdala	M49239	Integrated breast cancer pathway	Downregulated	-1.34389	0.000517479	0.0110816
brain nucleus accumbens basal ganglia	M39565	miRNA targets in ECM and membrane receptors	Upregulated	2.14222	6.35359e-05	0.0111655
brain nucleus accumbens basal ganglia	M39618	Photodynamic therapy-induced unfolded protein response	Upregulated	2.14164	6.35848e-05	0.0111655
brain amygdala	M40057	16p11.2 proximal deletion syndrome	Downregulated	-1.44597	0.00058159	0.0112417
brain amygdala	M48322	Acute myeloid leukemia	Downregulated	-1.47785	0.000563273	0.0112417
brain amygdala	M39661	Aryl hydrocarbon receptor pathway	Downregulated	-1.53577	0.000572546	0.0112417
brain amygdala	M45557	Bardet-Biedl syndrome	Downregulated	-1.42307	0.000627384	0.0112417
brain amygdala	M42555	Cohesin complex - Cornelia de Lange syndrome	Downregulated	-1.63555	0.000609493	0.0112417
brain amygdala	M49261	Effect of dasatinib on the BCR-ABL signaling pathway	Downregulated	-1.54688	0.000590749	0.0112417
brain amygdala	M39577	Integrin-mediated cell adhesion	Downregulated	-1.39403	0.000618225	0.0112417
brain amygdala	M39764	Ras signaling	Downregulated	-1.31432	0.000572432	0.0112417
spleen	M39402	Focal adhesion	Upregulated	1.34389	0.000783083	0.011271
spleen	M39543	Interleukin-1 (IL-1) structural pathway	Upregulated	1.58357	0.000773788	0.011271
spleen	M39542	Prader-Willi and Angelman syndrome	Upregulated	1.49852	0.000795902	0.011271
nerve tibial	M39339	DNA damage response	Upregulated	1.83522	0.000103252	0.0113319
nerve tibial	M39811	Melanoma	Upregulated	1.86514	0.000102318	0.0113319
brain amygdala	M39875	Disruption of postsynaptic signaling by CNV	Downregulated	-1.58156	0.000654991	0.0115016
artery coronary	M39475	Myometrial relaxation and contraction pathways	Downregulated	-1.65876	2.66632e-05	0.0117051
ovary	M39540	Notch signaling	Downregulated	-1.63306	0.000254273	0.0117367
nerve tibial	M39524	miRNA regulation of DNA damage response	Upregulated	1.87799	0.000121373	0.0118406
brain caudate basal ganglia	M42565	Alzheimer's disease	Downregulated	-1.41218	0.000227974	0.0118937
brain caudate basal ganglia	M39379	Alzheimer's disease and miRNA effects	Downregulated	-1.41218	0.000227974	0.0118937
brain caudate basal ganglia	M39597	MAPK signaling	Downregulated	-1.43742	0.000230288	0.0118937
brain amygdala	M48336	HDAC6 interactions in the central nervous system	Downregulated	-1.3636	0.000709813	0.0120622
brain amygdala	M39678	Retinoblastoma gene in cancer	Downregulated	-1.40024	0.000718971	0.0120622
brain amygdala	M39662	TNF-alpha signaling	Downregulated	-1.40086	0.00072813	0.0120622
colon transverse	M42537	Familial partial lipodystrophy	Downregulated	-2.14732	1.38506e-05	0.0121608
whole blood	M39420	AGE/RAGE pathway	Downregulated	-1.69301	0.000180831	0.012227
liver	M39813	Glycosylation and related congenital defects	Downregulated	-1.89426	4.17864e-05	0.0122434
spleen	M39665	Differentiation of white and brown adipocyte	Downregulated	-2.0368	0.000879355	0.0122551
esophagus mucosa	M39495	Cytoplasmic ribosomal proteins	Downregulated	-1.84234	8.37504e-05	0.0122555
brain amygdala	M39700	Androgen receptor signaling	Downregulated	-1.39959	0.000755606	0.0122856
brain cerebellar hemisphere	M39335	DNA replication	Downregulated	-1.67699	7.12956e-05	0.0125195
brain substantia nigra	M39425	miRNA regulation of p53 pathway in prostate cancer	Upregulated	1.89797	9.99372e-05	0.012535
uterus	M48072	1p36 copy number variation syndrome	Downregulated	-1.69007	8.56919e-05	0.0125396
uterus	M39406	mRNA processing	Downregulated	-1.63114	8.52835e-05	0.0125396
spleen	M39410	Ebstein-Barr virus LMP1 signaling	Upregulated	1.69931	0.000918459	0.0126001
spleen	M42580	T-cell activation SARS-CoV-2	Upregulated	1.49224	0.000934576	0.012624
brain cerebellum	M39880	Ciliopathies	Downregulated	-1.30407	0.000316707	0.0126251
cells ebv-transformed lymphocytes	M39650	Cell cycle	Upregulated	1.77415	2.90172e-05	0.012753
testis	M39695	Microglia pathogen phagocytosis pathway	Upregulated	2.04592	2.91967e-05	0.0127882
brain amygdala	M39715	ErbB signaling	Downregulated	-1.3973	0.0008014	0.0127933
brain cerebellar hemisphere	M40049	DNA repair pathways, full network	Downregulated	-1.44772	0.0001021	0.0128062
brain cerebellar hemisphere	M39806	Nonalcoholic fatty liver disease	Downregulated	-1.43258	9.19372e-05	0.0128062
esophagus muscularis	M40062	p53 transcriptional gene network	Upregulated	2.00985	2.92171e-05	0.0128263
brain cerebellum	M49218	miR-targeted genes in squamous cell	Downregulated	-1.34712	0.000348605	0.012909
brain cerebellum	M39639	Proteasome degradation	Downregulated	-1.47278	0.000353268	0.012909
cells ebv-transformed lymphocytes	M42565	Alzheimer's disease	Upregulated	1.58764	5.94527e-05	0.0130647
cells ebv-transformed lymphocytes	M39379	Alzheimer's disease and miRNA effects	Upregulated	1.58764	5.94527e-05	0.0130647
cells ebv-transformed lymphocytes	M39398	Allograft rejection	Downregulated	-1.90469	7.46332e-05	0.0131205
small intestine terminal ileum	M40040	nsp1 from SARS-CoV-2 inhibits translation initiation in the host cell	Downregulated	-1.7061	0.000325796	0.0136214
cells ebv-transformed lymphocytes	M39678	Retinoblastoma gene in cancer	Upregulated	1.75927	9.31464e-05	0.0136459
kidney cortex	M39734	Ciliary landscape	Downregulated	-1.36265	0.000380504	0.0137892
kidney cortex	M39557	Liver X receptor pathway	Downregulated	-1.7567	0.000393653	0.0137892
kidney cortex	M39690	Parkin-ubiquitin proteasomal system pathway	Downregulated	-1.51338	0.000408335	0.0137892
kidney cortex	M48094	UDP-derived sugars synthesis in fibroblasts	Downregulated	-1.79387	0.000371362	0.0137892
brain amygdala	M39684	Thyroid stimulating hormone (TSH) signaling	Downregulated	-1.44591	0.000883829	0.0138572
brain cerebellar hemisphere	M39650	Cell cycle	Downregulated	-1.4428	0.000146269	0.0142693
brain cerebellar hemisphere	M39417	Electron transport chain: OXPHOS system in mitochondria	Downregulated	-1.48377	0.000144015	0.0142693
brain putamen basal ganglia	M39591	Endoderm differentiation	Downregulated	-1.52618	9.9082e-05	0.0144825
brain amygdala	M49226	Disorders of mitochondrial homeostatis, dynamics, protein import, and quality control	Downregulated	-1.46632	0.000984846	0.0146558
brain amygdala	M49267	Hallmark of cancer: sustaining proliferative signaling	Downregulated	-1.37362	0.000984846	0.0146558
brain amygdala	M39566	Microtubule cytoskeleton regulation	Downregulated	-1.50507	0.000966438	0.0146558
artery aorta	M48334	Senescence-associated secretory phenotype (SASP)	Upregulated	1.91117	6.72683e-05	0.0147654
brain cerebellum	M39598	DNA IR-double strand breaks and cellular response via ATM	Downregulated	-1.46488	0.0004216	0.0147897
adrenal gland	M39524	miRNA regulation of DNA damage response	Upregulated	1.65055	0.000220179	0.0148706
brain amygdala	M48309	Effect of omega-3 PUFA on Huntington's disease pathways	Downregulated	-1.34149	0.00102166	0.0149503
lung	M39808	MFAP5 effect on permeability and motility of endothelial cells via cytoskeleton rearrangement	Downregulated	-1.86122	0.000374709	0.0149543
brain amygdala	M39623	Endometrial cancer	Downregulated	-1.45161	0.00104007	0.0149702
bladder	M39508	TYROBP causal network in microglia	Downregulated	-1.96681	6.91552e-05	0.0151796
brain caudate basal ganglia	M39826	Genes related to primary cilium development (based on CRISPR)	Downregulated	-1.54408	0.000315846	0.0154062
small intestine terminal ileum	M48051	N-glycan biosynthesis	Downregulated	-1.46686	0.000403651	0.0157509
small intestine terminal ileum	M39395	Sterol regulatory element-binding proteins (SREBP) signaling	Downregulated	-1.45545	0.000412608	0.0157509
whole blood	M39435	Interferon type I signaling	Downregulated	-1.71036	0.000262214	0.0159075
whole blood	M49263	Regulation of cytotoxic T cell responses by Malat1 - miR-15/16 circuit	Downregulated	-1.7801	0.000271458	0.0159075
minor salivary gland	M39565	miRNA targets in ECM and membrane receptors	Downregulated	-1.74279	0.000146237	0.016013
artery aorta	M40062	p53 transcriptional gene network	Upregulated	1.87094	9.15434e-05	0.016075
brain cerebellum	M39575	Ectoderm differentiation	Downregulated	-1.30532	0.000480845	0.0162193
brain amygdala	M42546	Congenital generalized lipodystrophy	Downregulated	-1.70082	0.00120285	0.0165413
brain amygdala	M39731	lncRNA in canonical Wnt signaling and colorectal cancer	Downregulated	-1.37992	0.00118733	0.0165413
brain amygdala	M39601	Prolactin signaling	Downregulated	-1.40836	0.00120574	0.0165413
spleen	M39429	T-cell antigen receptor (TCR) pathway during Staphylococcus aureus infection	Upregulated	1.53905	0.00124443	0.0165547
lung	M39368	TP53 network	Upregulated	1.98285	0.000435856	0.0166383
heart atrial appendage	M46457	Cholesterol metabolism	Upregulated	1.59433	8.17929e-05	0.0167384
heart atrial appendage	M39734	Ciliary landscape	Upregulated	1.32824	9.53214e-05	0.0167384
heart atrial appendage	M39811	Melanoma	Upregulated	1.57315	5.47283e-05	0.0167384
heart atrial appendage	M49218	miR-targeted genes in squamous cell	Upregulated	1.44384	6.48641e-05	0.0167384
heart atrial appendage	M39690	Parkin-ubiquitin proteasomal system pathway	Upregulated	1.56822	8.40493e-05	0.0167384
small intestine terminal ileum	M48089	5q35 copy number variation	Downregulated	-1.38035	0.00045797	0.0167541
kidney cortex	M39508	TYROBP causal network in microglia	Downregulated	-1.56672	0.000518776	0.0168698
lung	M39570	Amino acid metabolism	Downregulated	-1.71772	0.000480615	0.0168792
lung	M42555	Cohesin complex - Cornelia de Lange syndrome	Downregulated	-1.85365	0.000470036	0.0168792
esophagus gastroesophageal junction	M39425	miRNA regulation of p53 pathway in prostate cancer	Upregulated	2.00215	5.7676e-05	0.0168798
esophagus gastroesophageal junction	M39692	Triacylglyceride synthesis	Downregulated	-2.12845	5.02848e-05	0.0168798
small intestine terminal ileum	M48079	Metabolic epileptic disorders	Downregulated	-1.40937	0.000480845	0.0168873
brain anterior cingulate cortex ba24	M39608	Cholesterol biosynthesis pathway	Upregulated	2.51886	0.000171019	0.0171796
brain anterior cingulate cortex ba24	M39662	TNF-alpha signaling	Downregulated	-1.53043	0.000176101	0.0171796
brain caudate basal ganglia	M39606	G13 signaling	Downregulated	-1.72915	0.000372479	0.0172124
kidney cortex	M40053	Glycolysis in senescence	Downregulated	-1.76804	0.00055345	0.0173546
small intestine terminal ileum	M39490	DNA IR-damage and cellular response via ATR	Downregulated	-1.40357	0.00053585	0.0174251
small intestine terminal ileum	M39736	PI3K-Akt signaling	Downregulated	-1.24496	0.000526638	0.0174251
uterus	M39826	Genes related to primary cilium development (based on CRISPR)	Downregulated	-1.6553	0.000176132	0.0175017
uterus	M39421	miR-509-3p alteration of YAP1/ECM axis	Downregulated	-1.84714	0.000165208	0.0175017
uterus	M39886	TGF-beta receptor signaling in skeletal dysplasias	Downregulated	-1.7513	0.000179403	0.0175017
brain caudate basal ganglia	M39329	Calcium regulation in cardiac cells	Downregulated	-1.46772	0.000405029	0.0176813
brain caudate basal ganglia	M39400	Chemokine signaling	Downregulated	-1.47999	0.000428084	0.0176813
brain caudate basal ganglia	M39750	MET in type 1 papillary renal cell carcinoma	Downregulated	-1.62894	0.000443039	0.0176813
brain amygdala	M39596	Fatty acid beta-oxidation	Downregulated	-1.59246	0.00131711	0.0177911
kidney cortex	M39604	Cori cycle	Downregulated	-1.76083	0.000633235	0.0180303
kidney cortex	M39598	DNA IR-double strand breaks and cellular response via ATM	Downregulated	-1.56402	0.000611022	0.0180303
kidney cortex	M39591	Endoderm differentiation	Downregulated	-1.43267	0.000636606	0.0180303
thyroid	M39474	Glycolysis and gluconeogenesis	Downregulated	-1.7572	0.000145776	0.0182844
thyroid	M39781	Mitochondrial complex I assembly model OXPHOS system	Downregulated	-1.75189	0.000144372	0.0182844
spleen	M39523	Bladder cancer	Upregulated	1.60206	0.00139946	0.0183392
uterus	M49239	Integrated breast cancer pathway	Downregulated	-1.5498	0.000211645	0.0184507
uterus	M39614	Serotonin and anxiety-related events	Downregulated	-1.81448	0.000231159	0.0184507
testis	M39524	miRNA regulation of DNA damage response	Upregulated	1.88954	6.35876e-05	0.0185676
esophagus mucosa	M39328	Codeine and morphine metabolism	Upregulated	2.0827	0.000148235	0.0185929
brain cerebellum	M39400	Chemokine signaling	Downregulated	-1.33071	0.000572432	0.0185934
vagina	M39734	Ciliary landscape	Downregulated	-1.38298	0.000128102	0.0187242
vagina	M39597	MAPK signaling	Downregulated	-1.34501	0.000125834	0.0187242
vagina	M49224	miR-targeted genes in leukocytes	Downregulated	-1.47758	0.000113427	0.0187242
spleen	M39804	Fragile X syndrome	Upregulated	1.42473	0.00146536	0.0189203
brain amygdala	M39721	Wnt signaling, NetPath	Downregulated	-1.47935	0.00142664	0.0189786
vagina	M39335	DNA replication	Downregulated	-1.65959	0.000152314	0.0190828
brain substantia nigra	M48344	Cytokine-cytokine receptor interaction	Upregulated	1.60549	0.00020269	0.0191645
brain substantia nigra	M39421	miR-509-3p alteration of YAP1/ECM axis	Downregulated	-2.11694	0.000261929	0.0191645
brain substantia nigra	M49263	Regulation of cytotoxic T cell responses by Malat1 - miR-15/16 circuit	Upregulated	1.82571	0.000221564	0.0191645
brain substantia nigra	M39725	T-cell receptor signaling	Upregulated	1.71513	0.000191486	0.0191645
brain substantia nigra	M39368	TP53 network	Upregulated	1.84789	0.000248756	0.0191645
spleen	M46459	Ganglio series sphingolipid metabolism	Upregulated	1.66643	0.00150626	0.0191666
brain caudate basal ganglia	M48330	Calcium mediated T-cell apoptosis involved in inclusion body myositis	Downregulated	-1.7444	0.000523925	0.0191669
brain caudate basal ganglia	M39669	Wnt signaling	Downregulated	-1.51325	0.000513558	0.0191669
small intestine terminal ileum	M45532	DYRK1A involvement regarding cell proliferation in brain development	Downregulated	-1.46055	0.00061872	0.0194013
brain cerebellum	M39825	Transcription co-factors SKI and SKIL protein partners	Downregulated	-1.64404	0.000621178	0.0194562
brain anterior cingulate cortex ba24	M39505	Adipogenesis	Downregulated	-1.44729	0.000266795	0.0195205
brain anterior cingulate cortex ba24	M40042	Glucocorticoid receptor pathway	Downregulated	-1.58664	0.000254874	0.0195205
brain anterior cingulate cortex ba24	M42548	Modulators of TCR signaling and T cell activation	Downregulated	-1.57451	0.000250939	0.0195205
whole blood	M39659	p38 MAPK signaling	Downregulated	-1.73501	0.000359668	0.0197593
brain caudate basal ganglia	M39502	Complement activation	Downregulated	-1.7574	0.000564186	0.0198142
thyroid	M39495	Cytoplasmic ribosomal proteins	Downregulated	-1.66026	0.000184204	0.0201777
thyroid	M39693	Ebola virus infection in host	Downregulated	-1.58848	0.00021957	0.0201777
thyroid	M39390	OSX and miRNAs in tooth development	Upregulated	2.15046	0.000269941	0.0201777
thyroid	M39436	Oxidative phosphorylation	Downregulated	-1.75079	0.000253573	0.0201777
thyroid	M39500	Tryptophan metabolism	Downregulated	-1.72375	0.000275778	0.0201777
ovary	M48097	Vitamin A1 and A5/X pathways	Downregulated	-1.67397	0.000460686	0.0202011
brain nucleus accumbens basal ganglia	M39511	Serotonin and anxiety	Downregulated	-1.86999	0.000138221	0.0202263
brain cerebellum	M39542	Prader-Willi and Angelman syndrome	Downregulated	-1.37887	0.000673178	0.0203578
whole blood	M39323	B cell receptor signaling	Downregulated	-1.61413	0.000466271	0.0207085
whole blood	M39756	Effect of progerin on genes involved in progeria	Downregulated	-1.76229	0.000437114	0.0207085
whole blood	M39800	FBXL10 enhancement of MAP/ERK signaling in diffuse large B-cell lymphoma	Downregulated	-1.77628	0.000471184	0.0207085
whole blood	M39429	T-cell antigen receptor (TCR) pathway during Staphylococcus aureus infection	Downregulated	-1.65961	0.000407316	0.0207085
artery aorta	M39338	Angiopoietin-like protein 8 regulatory pathway	Downregulated	-1.72594	0.000144052	0.0210795
brain frontal cortex ba9	M48088	17p13.3 (YWHAE) copy number variation	Downregulated	-1.7091	0.000263229	0.021172
brain frontal cortex ba9	M39338	Angiopoietin-like protein 8 regulatory pathway	Downregulated	-1.40941	0.00022108	0.021172
brain frontal cortex ba9	M48336	HDAC6 interactions in the central nervous system	Downregulated	-1.43737	0.000266635	0.021172
brain frontal cortex ba9	M39764	Ras signaling	Downregulated	-1.36398	0.000289366	0.021172
brain frontal cortex ba9	M39363	Type II interferon signaling	Downregulated	-1.66072	0.00022262	0.021172
brain cerebellar hemisphere	M39542	Prader-Willi and Angelman syndrome	Downregulated	-1.45773	0.000243993	0.0214226
stomach	M48093	Pancreatic cancer subtypes	Downregulated	-1.96073	0.000269379	0.0215013
brain amygdala	M39637	Glioblastoma signaling	Downregulated	-1.37622	0.00169983	0.0216297
brain amygdala	M39811	Melanoma	Downregulated	-1.43567	0.00169983	0.0216297
brain amygdala	M39631	Tamoxifen metabolism	Upregulated	2.04084	0.0016612	0.0216297
uterus	M49221	Hallmark of cancer: metastasis and epithelial-to-mesenchymal transition	Downregulated	-1.80916	0.000337523	0.0219403
uterus	M49218	miR-targeted genes in squamous cell	Downregulated	-1.59336	0.000349846	0.0219403
uterus	M39599	Osteoblast signaling	Downregulated	-1.79358	0.000326063	0.0219403
cells ebv-transformed lymphocytes	M39843	Cancer immunotherapy by PD-1 blockade	Downregulated	-2.10363	0.000176166	0.0220001
cells ebv-transformed lymphocytes	M40049	DNA repair pathways, full network	Upregulated	1.685	0.000200229	0.0220001
nerve tibial	M39623	Endometrial cancer	Upregulated	1.84267	0.000252153	0.0221391
artery aorta	M39482	Insulin signaling	Downregulated	-1.70637	0.000176731	0.0221672
breast mammary tissue	M48337	Catabolism of skeletal muscle in cachexia	Downregulated	-1.71212	0.000358102	0.0224581
breast mammary tissue	M45518	Vitamin K metabolism and activation of dependent proteins	Downregulated	-1.74275	0.000357454	0.0224581
brain amygdala	M39383	Hepatocyte growth factor receptor signaling	Downregulated	-1.52796	0.00180036	0.0225817
colon sigmoid	M39629	GPCRs, other	Downregulated	-1.93008	0.000157713	0.0230786
whole blood	M39594	MAPK cascade	Downregulated	-1.7136	0.000551541	0.0230859
brain cerebellum	M39546	Mesodermal commitment pathway	Downregulated	-1.32349	0.000792241	0.0231599
whole blood	M42580	T-cell activation SARS-CoV-2	Downregulated	-1.63025	0.000586726	0.0234424
brain amygdala	M49232	Targeted agents in triple negative breast cancer	Downregulated	-1.52185	0.00190076	0.0235052
esophagus gastroesophageal junction	M39505	Adipogenesis	Downregulated	-1.7133	0.000134079	0.0235443
esophagus gastroesophageal junction	M39678	Retinoblastoma gene in cancer	Downregulated	-1.82277	0.000109755	0.0235443
artery aorta	M39440	Fatty acid biosynthesis	Downregulated	-1.89755	0.000215488	0.0236498
spleen	M39664	Apoptosis modulation and signaling	Upregulated	1.45951	0.00190782	0.0236686
spleen	M39601	Prolactin signaling	Upregulated	1.48088	0.00191397	0.0236686
thyroid	M39377	Zinc homeostasis	Upregulated	2.00787	0.000352868	0.0238322
brain frontal cortex ba9	M39717	Fatty acid omega-oxidation	Upregulated	2.38272	0.000353567	0.0238793
brain putamen basal ganglia	M39495	Cytoplasmic ribosomal proteins	Downregulated	-1.58856	0.000191345	0.0239728
vagina	M39826	Genes related to primary cilium development (based on CRISPR)	Downregulated	-1.49683	0.000219295	0.0240403
brain nucleus accumbens basal ganglia	M39369	GABA receptor signaling	Downregulated	-1.86932	0.000191844	0.0240628
artery aorta	M39748	Immune response to tuberculosis	Downregulated	-1.90708	0.000247331	0.0241285
brain cerebellum	M39591	Endoderm differentiation	Downregulated	-1.31044	0.000856353	0.0242265
brain amygdala	M39703	Splicing factor NOVA regulated synaptic proteins	Downregulated	-1.49818	0.0020008	0.0243986
spleen	M39484	Interactome of polycomb repressive complex 2 (PRC2)	Upregulated	1.66091	0.0020193	0.0246242
brain caudate basal ganglia	M39788	Neural crest cell migration in cancer	Downregulated	-1.69464	0.00073602	0.0248548
adrenal gland	M39841	Biomarkers for pyrimidine metabolism disorders	Upregulated	1.79203	0.000421572	0.0248603
adrenal gland	M39565	miRNA targets in ECM and membrane receptors	Downregulated	-2.10732	0.00042472	0.0248603
kidney cortex	M39853	Cholesterol metabolism with Bloch and Kandutsch-Russell pathways	Downregulated	-1.60104	0.000935422	0.0248879
kidney cortex	M48079	Metabolic epileptic disorders	Downregulated	-1.45338	0.000929995	0.0248879
uterus	M39880	Ciliopathies	Downregulated	-1.50846	0.000454722	0.0249529
uterus	M39565	miRNA targets in ECM and membrane receptors	Downregulated	-1.7683	0.000446858	0.0249529
spleen	M39506	Neovascularization processes	Upregulated	1.58485	0.0020816	0.0250362
brain amygdala	M39532	BDNF-TrkB signaling	Downregulated	-1.53201	0.00210021	0.0250818
brain amygdala	M48342	GNAQ pathways in port-wine stain	Downregulated	-1.59723	0.00211395	0.0250818
brain amygdala	M39788	Neural crest cell migration in cancer	Downregulated	-1.5025	0.00220066	0.0250932
brain amygdala	M48098	NRXN1 deletion syndrome	Downregulated	-1.6598	0.00219269	0.0250932
brain amygdala	M39805	Translation inhibitors in chronically activated PDGFRA cells	Downregulated	-1.48207	0.0022	0.0250932
brain amygdala	M39839	EGFR tyrosine kinase inhibitor resistance	Downregulated	-1.37649	0.0022384	0.0251964
uterus	M39770	Epithelial to mesenchymal transition in colorectal cancer	Downregulated	-1.512	0.0004999	0.0252875
uterus	M39327	Mammary gland development: embryonic development - stage 1 of 4	Downregulated	-1.76234	0.000518423	0.0252875
stomach	M39598	DNA IR-double strand breaks and cellular response via ATM	Upregulated	1.90772	0.000380884	0.0253846
stomach	M39425	miRNA regulation of p53 pathway in prostate cancer	Upregulated	1.97636	0.000404765	0.0253846
stomach	M42548	Modulators of TCR signaling and T cell activation	Upregulated	1.88691	0.000357428	0.0253846
brain amygdala	M45532	DYRK1A involvement regarding cell proliferation in brain development	Downregulated	-1.43324	0.00229977	0.0255595
brain putamen basal ganglia	M39695	Microglia pathogen phagocytosis pathway	Downregulated	-1.7054	0.000233306	0.0255761
brain cerebellum	M39436	Oxidative phosphorylation	Downregulated	-1.43404	0.000948315	0.0259898
brain substantia nigra	M40062	p53 transcriptional gene network	Upregulated	1.68377	0.00039127	0.0260201
brain substantia nigra	M39429	T-cell antigen receptor (TCR) pathway during Staphylococcus aureus infection	Upregulated	1.71266	0.0004149	0.0260201
brain anterior cingulate cortex ba24	M39725	T-cell receptor signaling	Downregulated	-1.50939	0.000386451	0.0261003
ovary	M39706	Hedgehog signaling	Downregulated	-1.64761	0.000626439	0.0261613
ovary	M42555	Cohesin complex - Cornelia de Lange syndrome	Downregulated	-1.69225	0.000657427	0.0262074
brain caudate basal ganglia	M48322	Acute myeloid leukemia	Downregulated	-1.57332	0.000816068	0.0265373
artery aorta	M42569	Network map of SARS-CoV-2 signaling	Downregulated	-1.55958	0.00034049	0.0271773
artery aorta	M39846	Pathways of nucleic acid metabolism and innate immune sensing	Downregulated	-1.8671	0.000317697	0.0271773
brain amygdala	M48043	Androgen receptor network in prostate cancer	Downregulated	-1.33424	0.00249975	0.0274348
spleen	M39434	Toll-like receptor signaling	Upregulated	1.46622	0.00231342	0.0274484
spleen	M46461	Cell interactions in pancreatic cancer microenvironment	Upregulated	1.65287	0.00236229	0.0276545
heart atrial appendage	M39687	EPO receptor signaling	Upregulated	1.76501	0.000189073	0.0276676
brain nucleus accumbens basal ganglia	M39372	Glial cell differentiation	Downregulated	-1.78442	0.000254309	0.0279104
brain amygdala	M39769	Krebs cycle disorders	Downregulated	-1.66737	0.00257998	0.0279657
brain putamen basal ganglia	M39613	Pathogenic Escherichia coli infection	Downregulated	-1.64921	0.000290898	0.0280372
brain putamen basal ganglia	M39710	Trans-sulfuration, one-carbon metabolism and related pathways	Downregulated	-1.63056	0.000319695	0.0280372
cells ebv-transformed lymphocytes	M39847	Nucleotide excision repair	Upregulated	1.80122	0.000289607	0.0282849
colon sigmoid	M39654	Apoptosis	Upregulated	1.96974	0.00022773	0.0283444
colon sigmoid	M39425	miRNA regulation of p53 pathway in prostate cancer	Upregulated	2.20007	0.000258263	0.0283444
spleen	M39618	Photodynamic therapy-induced unfolded protein response	Upregulated	1.62981	0.0024549	0.0283606
adipose visceral omentum	M39448	Neural crest differentiation	Downregulated	-1.886	3.23857e-05	0.0284347
spleen	M39433	ATM signaling	Upregulated	1.56873	0.002602	0.0285569
spleen	M39568	Non-genomic actions of 1,25-dihydroxyvitamin D3	Upregulated	1.46345	0.00252474	0.0285569
spleen	M39847	Nucleotide excision repair	Upregulated	1.55168	0.00257785	0.0285569
spleen	M39555	PDGF pathway	Upregulated	1.56259	0.00258558	0.0285569
brain amygdala	M39570	Amino acid metabolism	Downregulated	-1.34894	0.00269973	0.0285586
brain amygdala	M39562	Oncostatin M signaling	Downregulated	-1.41103	0.00269973	0.0285586
artery aorta	M39495	Cytoplasmic ribosomal proteins	Downregulated	-1.74638	0.000390653	0.0285828
heart atrial appendage	M42565	Alzheimer's disease	Upregulated	1.2899	0.000398731	0.029084
heart atrial appendage	M39379	Alzheimer's disease and miRNA effects	Upregulated	1.2899	0.000398731	0.029084
heart atrial appendage	M39841	Biomarkers for pyrimidine metabolism disorders	Upregulated	1.77187	0.000419478	0.029084
heart atrial appendage	M39697	Lipid particles composition	Upregulated	1.8061	0.0002506	0.029084
heart atrial appendage	M49224	miR-targeted genes in leukocytes	Upregulated	1.37167	0.000398731	0.029084
heart atrial appendage	M39406	mRNA processing	Upregulated	1.39355	0.000430629	0.029084
heart atrial appendage	M39877	Overlap between signal transduction pathways contributing to LMNA laminopathies	Upregulated	1.53342	0.000330609	0.029084
brain caudate basal ganglia	M39720	IL4 signaling	Downregulated	-1.60799	0.000930192	0.0291682
breast mammary tissue	M48319	Aspirin and miRNAs	Downregulated	-1.72519	0.000499342	0.0292281
minor salivary gland	M40040	nsp1 from SARS-CoV-2 inhibits translation initiation in the host cell	Downregulated	-1.7154	0.000301215	0.0293183
uterus	M39351	TGF-beta receptor signaling	Downregulated	-1.67386	0.000637232	0.0294468
brain cerebellum	M49239	Integrated breast cancer pathway	Downregulated	-1.30066	0.0011137	0.0295974
spleen	M39803	Signal transduction through IL1R	Upregulated	1.58813	0.00273771	0.0296754
pancreas	M39862	FGF23 signaling in hypophosphatemic rickets and related disorders	Upregulated	1.96545	0.000102458	0.029986
uterus	M49226	Disorders of mitochondrial homeostatis, dynamics, protein import, and quality control	Downregulated	-1.6412	0.000725856	0.0303477
uterus	M39877	Overlap between signal transduction pathways contributing to LMNA laminopathies	Downregulated	-1.66052	0.000698171	0.0303477
esophagus mucosa	M39490	DNA IR-damage and cellular response via ATR	Downregulated	-1.81459	0.000309804	0.0304178
esophagus mucosa	M42547	Measles virus infection	Downregulated	-1.68161	0.000311799	0.0304178
brain caudate basal ganglia	M39798	Neural crest cell migration during development	Downregulated	-1.67404	0.00101295	0.0306681
spleen	M39423	Translation factors	Upregulated	1.52629	0.00286709	0.0306988
small intestine terminal ileum	M39655	Common pathways underlying drug addiction	Downregulated	-1.5127	0.00106241	0.0310931
small intestine terminal ileum	M39903	Host-pathogen interaction of human coronaviruses - autophagy	Downregulated	-1.61501	0.00106032	0.0310931
spleen	M39436	Oxidative phosphorylation	Upregulated	1.4853	0.00294566	0.0311601
uterus	M48095	Glycosaminoglycan synthesis in fibroblasts	Downregulated	-1.70364	0.000783832	0.0312165
uterus	M39829	Mechanoregulation and pathology of YAP/TAZ via Hippo and non-Hippo mechanisms	Downregulated	-1.66285	0.000853299	0.0312165
uterus	M49252	Tyrosine kinase inhibitors in glioblastoma	Downregulated	-1.7633	0.000822174	0.0312165
nerve tibial	M39758	Chromosomal and microsatellite instability in colorectal cancer	Upregulated	1.7707	0.00039274	0.0313478
brain amygdala	M39759	Rett syndrome	Downregulated	-1.44664	0.003	0.0313571
whole blood	M39374	Histone modifications	Downregulated	-1.65107	0.000852722	0.0313589
whole blood	M39478	MYD88 distinct input-output pathway	Downregulated	-1.76802	0.000856216	0.0313589
uterus	M48078	Macrophage-stimulating protein (MSP) signaling	Downregulated	-1.55555	0.000893333	0.0313739
brain amygdala	M39880	Ciliopathies	Downregulated	-1.25426	0.00309969	0.0316488
brain amygdala	M39782	Netrin-UNC5B signaling	Downregulated	-1.44049	0.0031	0.0316488
adipose subcutaneous	M39390	OSX and miRNAs in tooth development	Upregulated	2.00758	3.60807e-05	0.0316788
vagina	M39678	Retinoblastoma gene in cancer	Downregulated	-1.49821	0.000327129	0.031877
spleen	M48050	Iron-sulfur cluster biogenesis	Upregulated	1.64498	0.00305119	0.0318922
artery aorta	M45510	mRNA vaccine activation of dendritic cell and induction of IFN-1	Downregulated	-1.80713	0.000473996	0.0320129
brain frontal cortex ba9	M39726	Gastric acid production	Upregulated	2.19283	0.000510738	0.0320305
pancreas	M39649	Complement and coagulation cascades	Upregulated	1.87054	0.000182948	0.0321258
pancreas	M48343	Dengue-2 interactions with complement and coagulation cascades	Upregulated	1.87054	0.000182948	0.0321258
ovary	M42537	Familial partial lipodystrophy	Downregulated	-1.69335	0.000848975	0.0323718
ovary	M39598	DNA IR-double strand breaks and cellular response via ATM	Downregulated	-1.59047	0.000898299	0.0328253
colon transverse	M39654	Apoptosis	Upregulated	1.86085	0.000112288	0.0328628
colon transverse	M39440	Fatty acid biosynthesis	Downregulated	-2.05604	7.69023e-05	0.0328628
brain cerebellum	M40052	7q11.23 copy number variation syndrome	Downregulated	-1.34448	0.00131619	0.0329799
brain cerebellum	M49238	SLC25A46 Pathway	Downregulated	-1.61353	0.0012957	0.0329799
brain frontal cortex ba9	M39804	Fragile X syndrome	Downregulated	-1.38747	0.000563442	0.0329801
kidney cortex	M40040	nsp1 from SARS-CoV-2 inhibits translation initiation in the host cell	Downregulated	-1.69419	0.0012842	0.0331625
breast mammary tissue	M39590	Energy metabolism	Downregulated	-1.62576	0.000604848	0.033191
brain amygdala	M39605	Circadian rhythm genes	Downregulated	-1.24338	0.00329967	0.0332207
brain amygdala	M39544	Mitochondrial gene expression	Downregulated	-1.59316	0.00332963	0.0332207
vagina	M39787	22q11.2 copy number variation syndrome	Downregulated	-1.45786	0.000380999	0.0334136
ovary	M39835	Joubert syndrome	Downregulated	-1.55816	0.00095287	0.0334267
adrenal gland	M39425	miRNA regulation of p53 pathway in prostate cancer	Upregulated	1.73821	0.000611632	0.0335633
cells ebv-transformed lymphocytes	M49246	AKT signaling and ARTD family members	Upregulated	1.78948	0.000618829	0.0337433
cells ebv-transformed lymphocytes	M39518	ATM signaling in development and disease	Upregulated	1.76493	0.000395134	0.0337433
cells ebv-transformed lymphocytes	M42542	CCL18 signaling	Downregulated	-1.93336	0.000464991	0.0337433
cells ebv-transformed lymphocytes	M39490	DNA IR-damage and cellular response via ATR	Upregulated	1.70011	0.000635136	0.0337433
cells ebv-transformed lymphocytes	M39465	Hair follicle development: cytodifferentiation - stage 3 of 3	Downregulated	-1.82816	0.000558353	0.0337433
cells ebv-transformed lymphocytes	M39482	Insulin signaling	Upregulated	1.54292	0.000600596	0.0337433
cells ebv-transformed lymphocytes	M39565	miRNA targets in ECM and membrane receptors	Downregulated	-2.07203	0.000478114	0.0337433
cells ebv-transformed lymphocytes	M39583	Novel intracellular components of RIG-I-like receptor pathway	Upregulated	1.69432	0.000652601	0.0337433
brain cerebellum	M39822	Synaptic signaling associated with autism spectrum disorder	Downregulated	-1.44938	0.00139038	0.0338711
uterus	M39370	TGF-beta signaling in thyroid cells for epithelial-mesenchymal transition	Downregulated	-1.73652	0.00101159	0.0341605
brain amygdala	M39801	Hepatitis B infection	Downregulated	-1.28218	0.00349965	0.0344059
brain amygdala	M39399	IL1 and megakaryocytes in obesity	Downregulated	-1.5868	0.0035268	0.0344059
kidney cortex	M48331	Aerobic glycolysis - augmented	Downregulated	-1.74125	0.0013852	0.0347488
spleen	M49259	Fanconi anemia	Upregulated	1.52003	0.00338705	0.0349862
brain frontal cortex ba9	M48317	Phosphatidyl inositol phosphate pathway	Downregulated	-1.54117	0.00064032	0.0351376
bladder	M39758	Chromosomal and microsatellite instability in colorectal cancer	Upregulated	1.85298	0.000201748	0.035427
kidney cortex	M42570	Fatty acid transporters	Downregulated	-1.74267	0.0014586	0.0355735
brain nucleus accumbens basal ganglia	M39808	MFAP5 effect on permeability and motility of endothelial cells via cytoskeleton rearrangement	Upregulated	2.05672	0.000365158	0.0356232
colon transverse	M39368	TP53 network	Upregulated	1.97714	0.000162363	0.0356386
brain caudate basal ganglia	M39435	Interferon type I signaling	Downregulated	-1.60462	0.00121801	0.035647
colon transverse	M39711	Cytokines and inflammatory response	Upregulated	1.94702	0.000203444	0.0357248
cells ebv-transformed lymphocytes	M39630	AMP-activated protein kinase signaling	Upregulated	1.68617	0.000768941	0.0359767
cells ebv-transformed lymphocytes	M48309	Effect of omega-3 PUFA on Huntington's disease pathways	Upregulated	1.61631	0.000818583	0.0359767
cells ebv-transformed lymphocytes	M39627	G1 to S cell cycle control	Upregulated	1.72692	0.000805799	0.0359767
brain cerebellum	M39418	Melatonin metabolism and effects	Downregulated	-1.51236	0.0015237	0.0361159
brain anterior cingulate cortex ba24	M42533	Overview of proinflammatory and profibrotic mediators	Downregulated	-1.57874	0.000580147	0.0363835
brain cerebellar hemisphere	M39605	Circadian rhythm genes	Downregulated	-1.35917	0.000499162	0.036522
brain cerebellar hemisphere	M39678	Retinoblastoma gene in cancer	Downregulated	-1.45913	0.000481278	0.036522
brain putamen basal ganglia	M48336	HDAC6 interactions in the central nervous system	Downregulated	-1.47446	0.000501872	0.0366785
brain putamen basal ganglia	M40046	Phosphoinositides metabolism	Downregulated	-1.64906	0.000492517	0.0366785
brain substantia nigra	M39814	GDNF/RET signaling axis	Downregulated	-1.94322	0.000671052	0.036824
brain substantia nigra	M39632	T cell receptor and co-stimulatory signaling	Upregulated	1.79141	0.000648411	0.036824
lung	M39654	Apoptosis	Upregulated	1.71224	0.00109325	0.0369182
heart atrial appendage	M39596	Fatty acid beta-oxidation	Upregulated	1.63058	0.00059336	0.0372121
colon transverse	M48344	Cytokine-cytokine receptor interaction	Upregulated	1.70267	0.000254429	0.0372314
heart atrial appendage	M46452	Perturbations to host-cell autophagy, induced by SARS-CoV-2 proteins	Upregulated	1.56699	0.000637244	0.0373
uterus	M39462	Arrhythmogenic right ventricular cardiomyopathy	Downregulated	-1.61927	0.00114789	0.0373277
brain amygdala	M39903	Host-pathogen interaction of human coronaviruses - autophagy	Downregulated	-1.57276	0.00403592	0.0376972
brain amygdala	M39594	MAPK cascade	Downregulated	-1.48876	0.0040004	0.0376972
brain amygdala	M39520	Regulation of actin cytoskeleton	Downregulated	-1.28188	0.0039996	0.0376972
brain amygdala	M39525	Regulation of Wnt / B-catenin signaling by small molecule compounds	Downregulated	-1.60071	0.00395057	0.0376972
ovary	M42576	Acquired partial lipodystrophy / Barraquer-Simons syndrome	Downregulated	-1.69741	0.00119894	0.0378526
ovary	M39591	Endoderm differentiation	Downregulated	-1.4695	0.00117645	0.0378526
ovary	M42528	NIPBL role in DNA damage - Cornelia de Lange syndrome	Downregulated	-1.68053	0.00120852	0.0378526
heart atrial appendage	M48079	Metabolic epileptic disorders	Upregulated	1.43743	0.000737362	0.0380826
heart atrial appendage	M39732	Pancreatic adenocarcinoma pathway	Upregulated	1.41299	0.000700724	0.0380826
brain amygdala	M45558	PtdIns(4,5)P2 in cytokinesis pathway	Downregulated	-1.6195	0.00412797	0.0381511
brain frontal cortex ba9	M39691	Brain-derived neurotrophic factor (BDNF) signaling	Downregulated	-1.36769	0.0008014	0.0384886
brain frontal cortex ba9	M39606	G13 signaling	Downregulated	-1.57384	0.000876732	0.0384886
brain frontal cortex ba9	M39599	Osteoblast signaling	Downregulated	-1.72215	0.00078134	0.0384886
brain frontal cortex ba9	M39387	Wnt signaling and pluripotency	Downregulated	-1.40464	0.000856867	0.0384886
brain cerebellum	M39334	EGF/EGFR signaling	Downregulated	-1.26591	0.00173957	0.0384986
brain cerebellum	M39593	Hematopoietic stem cell gene regulation by GABP alpha/beta complex	Downregulated	-1.56974	0.00178402	0.0384986
brain cerebellum	M39597	MAPK signaling	Downregulated	-1.22211	0.00169983	0.0384986
brain cerebellum	M48090	Smith-Magenis and Potocki-Lupski syndrome copy number variation	Downregulated	-1.27483	0.00179982	0.0384986
stomach	M39352	Vitamin D metabolism	Upregulated	1.78429	0.000660913	0.0386854
brain cerebellar hemisphere	M48089	5q35 copy number variation	Downregulated	-1.42866	0.000618411	0.0388453
brain cerebellar hemisphere	M39524	miRNA regulation of DNA damage response	Downregulated	-1.4814	0.000619402	0.0388453
colon transverse	M39692	Triacylglyceride synthesis	Downregulated	-2.04121	0.000309916	0.0388724
spleen	M39700	Androgen receptor signaling	Upregulated	1.42565	0.00381641	0.0389629
brain substantia nigra	M42549	Interactions of natural killer cells in pancreatic cancer	Upregulated	1.79164	0.000754665	0.0389646
brain substantia nigra	M42547	Measles virus infection	Upregulated	1.58395	0.000798818	0.0389646
brain caudate basal ganglia	M48305	Hunger and satiety	Upregulated	2.04138	0.00137957	0.0390729
brain nucleus accumbens basal ganglia	M39398	Allograft rejection	Upregulated	1.739	0.000544617	0.03912
brain nucleus accumbens basal ganglia	M39804	Fragile X syndrome	Downregulated	-1.64091	0.000510347	0.03912
brain nucleus accumbens basal ganglia	M39404	Glucuronidation	Upregulated	1.91346	0.00055833	0.03912
brain nucleus accumbens basal ganglia	M39695	Microglia pathogen phagocytosis pathway	Downregulated	-1.80002	0.000579225	0.03912
breast mammary tissue	M39830	Hippo signaling regulation	Downregulated	-1.50586	0.000758892	0.0391945
bladder	M39708	Macrophage markers	Downregulated	-1.92704	0.000291648	0.0392815
bladder	M49220	Omega-3-fatty acids in senescence	Downregulated	-1.95317	0.000313178	0.0392815
brain substantia nigra	M45516	Inflammatory bowel disease signaling	Upregulated	1.78519	0.000850271	0.0392915
brain cerebellar hemisphere	M39339	DNA damage response	Downregulated	-1.48622	0.000674526	0.0394823
ovary	M48067	Enterocyte cholesterol metabolism	Upregulated	1.83984	0.00130695	0.0395239
colon sigmoid	M39524	miRNA regulation of DNA damage response	Upregulated	1.84113	0.00040704	0.039709
pancreas	M39605	Circadian rhythm genes	Upregulated	1.64127	0.000358827	0.0397356
pancreas	M39349	Copper homeostasis	Upregulated	1.86895	0.000381594	0.0397356
pancreas	M46445	Estrogen metabolism	Upregulated	1.88757	0.000452569	0.0397356
pancreas	M39588	Metapathway biotransformation Phase I and II	Upregulated	1.69955	0.000320901	0.0397356
pancreas	M39732	Pancreatic adenocarcinoma pathway	Upregulated	1.74526	0.000422043	0.0397356
brain caudate basal ganglia	M42575	Linoleic acid metabolism affected by SARS-CoV-2	Downregulated	-1.68216	0.00145787	0.0400003
cells ebv-transformed lymphocytes	M39904	Autophagy	Upregulated	1.78475	0.00102074	0.0400709
cells ebv-transformed lymphocytes	M39900	Hijack of ubiquitination by SARS-CoV-2	Upregulated	1.73465	0.00106313	0.0400709
cells ebv-transformed lymphocytes	M48076	Kleefstra syndrome	Upregulated	1.78086	0.00109409	0.0400709
cells ebv-transformed lymphocytes	M39822	Synaptic signaling associated with autism spectrum disorder	Upregulated	1.72792	0.00100185	0.0400709
stomach	M39725	T-cell receptor signaling	Upregulated	1.77632	0.000731976	0.0401672
brain amygdala	M39656	IL6 signaling	Downregulated	-1.43717	0.00440044	0.0402457
brain amygdala	M48051	N-glycan biosynthesis	Downregulated	-1.40137	0.00449955	0.0403244
brain amygdala	M39771	Type 2 papillary renal cell carcinoma	Downregulated	-1.47345	0.0045009	0.0403244
kidney cortex	M48102	10q22q23 copy number variation	Downregulated	-1.53688	0.00170923	0.0405596
brain substantia nigra	M39585	Monoamine GPCRs	Downregulated	-1.98585	0.000923945	0.0405612
spleen	M48340	Pyrimidine metabolism	Upregulated	1.42878	0.00402091	0.0405788
skin sun exposed lower leg	M39531	NO/cGMP/PKG mediated neuroprotection	Downregulated	-1.91144	0.000231184	0.0405959
skin not sun exposed suprapubic	M39502	Complement activation	Upregulated	1.99811	0.000138728	0.040601
brain amygdala	M39667	RANKL/RANK signaling	Downregulated	-1.39764	0.00459954	0.0407919
spleen	M39826	Genes related to primary cilium development (based on CRISPR)	Upregulated	1.40575	0.00411028	0.0408888
spleen	M48052	Urotensin-II-mediated signaling	Upregulated	1.45502	0.00414476	0.0408888
small intestine terminal ileum	M39565	miRNA targets in ECM and membrane receptors	Downregulated	-1.60696	0.00144792	0.0410088
muscle skeletal	M39596	Fatty acid beta-oxidation	Downregulated	-1.77879	0.000178669	0.0410933
muscle skeletal	M39866	Gastrin signaling	Downregulated	-1.53509	0.00023375	0.0410933
muscle skeletal	M39499	IL7 signaling	Downregulated	-1.75346	0.000195213	0.0410933
muscle skeletal	M39428	Nuclear receptors meta-pathway	Downregulated	-1.39097	0.000151015	0.0410933
muscle skeletal	M39669	Wnt signaling	Downregulated	-1.54044	0.000176499	0.0410933
brain anterior cingulate cortex ba24	M40061	STING pathway in Kawasaki-like disease and COVID-19	Downregulated	-1.72939	0.000711088	0.0416224
kidney cortex	M39457	Synaptic vesicle pathway	Downregulated	-1.55569	0.00181105	0.0418447
minor salivary gland	M48333	Lung pathology of COVID-19	Upregulated	2.14116	0.000477811	0.0418563
brain cerebellum	M39386	Eukaryotic transcription initiation	Downregulated	-1.4335	0.0021021	0.0418987
brain cerebellum	M39602	Neurodegeneration with brain iron accumulation (NBIA) subtypes pathway	Downregulated	-1.43304	0.00210126	0.0418987
brain cerebellum	M48321	Spina bifida	Downregulated	-1.62419	0.00209996	0.0418987
spleen	M39861	Base excision repair	Upregulated	1.5498	0.00442245	0.0419727
spleen	M39400	Chemokine signaling	Upregulated	1.33488	0.00440264	0.0419727
spleen	M39592	Glycerophospholipid biosynthetic pathway	Upregulated	1.57301	0.00444586	0.0419727
spleen	M39491	Leptin signaling	Upregulated	1.43457	0.00443236	0.0419727
artery tibial	M40062	p53 transcriptional gene network	Upregulated	2.04335	4.77632e-05	0.0419839
uterus	M39734	Ciliary landscape	Downregulated	-1.42202	0.00134495	0.0421738
brain amygdala	M39497	Gastric cancer network 2	Downregulated	-1.49276	0.00490343	0.0422714
brain amygdala	M39572	Nanoparticle-mediated activation of receptor signaling	Downregulated	-1.50956	0.0049108	0.0422714
brain amygdala	M39325	Nanoparticle triggered autophagic cell death	Downregulated	-1.53255	0.00481928	0.0422714
colon transverse	M48043	Androgen receptor network in prostate cancer	Upregulated	1.79466	0.000389553	0.0427534
kidney cortex	M39605	Circadian rhythm genes	Downregulated	-1.33636	0.00189981	0.0427701
kidney cortex	M39518	ATM signaling in development and disease	Downregulated	-1.54122	0.00201227	0.0430921
kidney cortex	M39720	IL4 signaling	Downregulated	-1.51842	0.00200662	0.0430921
spleen	M39819	Eicosanoid metabolism via cytochrome P450 monooxygenases pathway	Downregulated	-1.87988	0.00476255	0.0431084
spleen	M39637	Glioblastoma signaling	Upregulated	1.42826	0.00472599	0.0431084
spleen	M39374	Histone modifications	Upregulated	1.48287	0.00470444	0.0431084
spleen	M39456	RAC1/PAK1/p38/MMP2 pathway	Upregulated	1.45965	0.00465446	0.0431084
stomach	M39368	TP53 network	Upregulated	1.93825	0.000837	0.0432286
brain amygdala	M48077	10q11.21q11.23 copy number variation syndrome	Downregulated	-1.40399	0.00509949	0.0434694
brain frontal cortex ba9	M39693	Ebola virus infection in host	Downregulated	-1.38799	0.00104038	0.0434979
colon sigmoid	M48344	Cytokine-cytokine receptor interaction	Upregulated	1.70756	0.00050086	0.0437813
colon sigmoid	M39627	G1 to S cell cycle control	Upregulated	1.99222	0.000548512	0.0437813
heart atrial appendage	M39331	Alanine and aspartate metabolism	Upregulated	1.77065	0.000924181	0.0438134
heart atrial appendage	M39731	lncRNA in canonical Wnt signaling and colorectal cancer	Upregulated	1.40348	0.000948125	0.0438134
kidney cortex	M49218	miR-targeted genes in squamous cell	Downregulated	-1.38979	0.00209979	0.0438956
small intestine terminal ileum	M42555	Cohesin complex - Cornelia de Lange syndrome	Downregulated	-1.53007	0.001707	0.0439308
small intestine terminal ileum	M39402	Focal adhesion	Downregulated	-1.26365	0.00179982	0.0439308
small intestine terminal ileum	M49218	miR-targeted genes in squamous cell	Downregulated	-1.32703	0.00169983	0.0439308
small intestine terminal ileum	M42548	Modulators of TCR signaling and T cell activation	Downregulated	-1.42851	0.00180126	0.0439308
small intestine terminal ileum	M46452	Perturbations to host-cell autophagy, induced by SARS-CoV-2 proteins	Downregulated	-1.49043	0.00170375	0.0439308
brain amygdala	M39904	Autophagy	Downregulated	-1.4862	0.00520468	0.0439395
brain cerebellar hemisphere	M39639	Proteasome degradation	Downregulated	-1.50741	0.000804134	0.0441268
spleen	M39782	Netrin-UNC5B signaling	Upregulated	1.49318	0.00501895	0.0445115
spleen	M39667	RANKL/RANK signaling	Upregulated	1.47642	0.00499796	0.0445115
muscle skeletal	M39395	Sterol regulatory element-binding proteins (SREBP) signaling	Downregulated	-1.60145	0.000304488	0.0446075
brain cerebellum	M39860	3q29 copy number variation syndrome	Downregulated	-1.36633	0.0025005	0.0447718
brain cerebellum	M48336	HDAC6 interactions in the central nervous system	Downregulated	-1.30932	0.00249975	0.0447718
brain cerebellum	M39827	Intraflagellar transport proteins binding to dynein	Downregulated	-1.5111	0.00231598	0.0447718
brain cerebellum	M48048	Orexin receptor pathway	Downregulated	-1.24575	0.00249975	0.0447718
brain cerebellum	M48317	Phosphatidyl inositol phosphate pathway	Downregulated	-1.42815	0.0025015	0.0447718
brain nucleus accumbens basal ganglia	M39323	B cell receptor signaling	Downregulated	-1.64673	0.000793921	0.0450042
brain nucleus accumbens basal ganglia	M39880	Ciliopathies	Downregulated	-1.5549	0.00079707	0.0450042
brain nucleus accumbens basal ganglia	M39714	Ethanol effects on histone modifications	Upregulated	1.94092	0.000820121	0.0450042
esophagus mucosa	M39909	Host-pathogen interaction of human coronaviruses - interferon induction	Downregulated	-1.86332	0.00071457	0.0450684
esophagus mucosa	M39731	lncRNA in canonical Wnt signaling and colorectal cancer	Downregulated	-1.73239	0.000617937	0.0450684
esophagus mucosa	M48078	Macrophage-stimulating protein (MSP) signaling	Downregulated	-1.71415	0.000513946	0.0450684
esophagus mucosa	M39678	Retinoblastoma gene in cancer	Downregulated	-1.7423	0.000718631	0.0450684
esophagus mucosa	M39669	Wnt signaling	Downregulated	-1.67931	0.000580168	0.0450684
brain amygdala	M39798	Neural crest cell migration during development	Downregulated	-1.45031	0.00540216	0.0451724
spleen	M40057	16p11.2 proximal deletion syndrome	Upregulated	1.43316	0.00515047	0.045213
spleen	M39764	Ras signaling	Upregulated	1.30859	0.00520104	0.045213
heart atrial appendage	M48082	TAR syndrome	Upregulated	1.48541	0.00104017	0.0456636
brain cerebellum	M39881	Mitochondrial complex IV assembly	Downregulated	-1.46299	0.00260547	0.0457
brain caudate basal ganglia	M39649	Complement and coagulation cascades	Downregulated	-1.58191	0.00198496	0.045795
brain caudate basal ganglia	M48343	Dengue-2 interactions with complement and coagulation cascades	Downregulated	-1.57713	0.0018795	0.045795
brain caudate basal ganglia	M39334	EGF/EGFR signaling	Downregulated	-1.41511	0.00200582	0.045795
brain caudate basal ganglia	M39715	ErbB signaling	Downregulated	-1.51321	0.00203417	0.045795
brain caudate basal ganglia	M39475	Myometrial relaxation and contraction pathways	Downregulated	-1.43139	0.00200783	0.045795
brain caudate basal ganglia	M39340	Oxidative damage response	Downregulated	-1.6222	0.00181333	0.045795
brain caudate basal ganglia	M39707	Photodynamic therapy-induced HIF-1 survival signaling	Downregulated	-1.64154	0.00192988	0.045795
brain frontal cortex ba9	M39734	Ciliary landscape	Downregulated	-1.30384	0.00115052	0.0459161
brain caudate basal ganglia	M39828	Envelope proteins and their potential roles in EDMD physiopathology	Downregulated	-1.60974	0.00210482	0.0462008
brain cerebellar hemisphere	M39627	G1 to S cell cycle control	Downregulated	-1.50049	0.000895495	0.0462497
brain amygdala	M39423	Translation factors	Downregulated	-1.39967	0.0056	0.0463849
small intestine terminal ileum	M39904	Autophagy	Downregulated	-1.53628	0.00201187	0.0464848
small intestine terminal ileum	M39809	Cerebral organic acidurias, including diseases	Downregulated	-1.66809	0.00198588	0.0464848
breast mammary tissue	M39848	Cholesterol biosynthesis with skeletal dysplasias	Downregulated	-1.68217	0.00095535	0.0465998
artery aorta	M39785	Interferon-mediated signaling	Downregulated	-1.82343	0.000750477	0.0470656
whole blood	M39417	Electron transport chain: OXPHOS system in mitochondria	Downregulated	-1.55456	0.00134926	0.0474399
small intestine terminal ileum	M40049	DNA repair pathways, full network	Downregulated	-1.32157	0.00219978	0.0475497
small intestine terminal ileum	M39813	Glycosylation and related congenital defects	Downregulated	-1.55934	0.00222043	0.0475497
small intestine terminal ileum	M39682	Pathways affected in adenoid cystic carcinoma	Downregulated	-1.41161	0.0022011	0.0475497
brain nucleus accumbens basal ganglia	M39397	GPCRs, class A rhodopsin-like	Downregulated	-1.53029	0.00102947	0.0475724
brain nucleus accumbens basal ganglia	M39421	miR-509-3p alteration of YAP1/ECM axis	Upregulated	1.95027	0.000927846	0.0475724
brain nucleus accumbens basal ganglia	M39370	TGF-beta signaling in thyroid cells for epithelial-mesenchymal transition	Upregulated	1.97663	0.000976061	0.0475724
testis	M39339	DNA damage response	Upregulated	1.86078	0.000217999	0.0477418
brain caudate basal ganglia	M40057	16p11.2 proximal deletion syndrome	Downregulated	-1.52292	0.00225687	0.0477603
brain caudate basal ganglia	M39843	Cancer immunotherapy by PD-1 blockade	Downregulated	-1.68882	0.00237853	0.0477603
brain caudate basal ganglia	M39655	Common pathways underlying drug addiction	Downregulated	-1.61478	0.00244785	0.0477603
brain caudate basal ganglia	M48336	HDAC6 interactions in the central nervous system	Downregulated	-1.46919	0.00242253	0.0477603
brain caudate basal ganglia	M45541	Th17 cell differentiation pathway	Downregulated	-1.53554	0.00229191	0.0477603
kidney cortex	M39433	ATM signaling	Downregulated	-1.57422	0.0024289	0.0480103
kidney cortex	M39818	IL18 signaling	Downregulated	-1.28115	0.00249975	0.0480103
kidney cortex	M49224	miR-targeted genes in leukocytes	Downregulated	-1.37774	0.00249975	0.0480103
kidney cortex	M39553	PPAR signaling	Downregulated	-1.53981	0.00251534	0.0480103
brain amygdala	M42566	Non-classical role of vitamin D	Downregulated	-1.66046	0.00585783	0.0480671
brain cerebellum	M45557	Bardet-Biedl syndrome	Downregulated	-1.33215	0.00279972	0.0481442
minor salivary gland	M39518	ATM signaling in development and disease	Downregulated	-1.55009	0.000605783	0.0482424
spleen	M49267	Hallmark of cancer: sustaining proliferative signaling	Upregulated	1.38609	0.00561854	0.0483635
brain amygdala	M45519	Dravet syndrome	Downregulated	-1.48238	0.00601082	0.0484174
brain amygdala	M39725	T-cell receptor signaling	Downregulated	-1.31646	0.0059994	0.0484174
colon transverse	M39664	Apoptosis modulation and signaling	Upregulated	1.83916	0.000709861	0.0485269
colon transverse	M39665	Differentiation of white and brown adipocyte	Downregulated	-1.9193	0.000737885	0.0485269
colon transverse	M42570	Fatty acid transporters	Downregulated	-1.94637	0.000550698	0.0485269
colon transverse	M39762	Lipid metabolism pathway	Downregulated	-2.00207	0.000669556	0.0485269
colon transverse	M39425	miRNA regulation of p53 pathway in prostate cancer	Upregulated	2.01479	0.000757104	0.0485269
colon transverse	M39780	Omega-9 fatty acid synthesis	Downregulated	-1.88858	0.000773778	0.0485269
brain amygdala	M49265	MAPK signaling and ARTD family members	Downregulated	-1.46188	0.00610366	0.0487183
pituitary	M40057	16p11.2 proximal deletion syndrome	Downregulated	-1.59723	0.000166525	0.0487364
pituitary	M39875	Disruption of postsynaptic signaling by CNV	Downregulated	-1.744	0.000135801	0.0487364
pituitary	M48098	NRXN1 deletion syndrome	Downregulated	-1.79997	0.0001169	0.0487364
esophagus mucosa	M39656	IL6 signaling	Downregulated	-1.83221	0.000833188	0.0487693
brain cerebellum	M40049	DNA repair pathways, full network	Downregulated	-1.29052	0.00289971	0.0489047
vagina	M39650	Cell cycle	Downregulated	-1.42314	0.000701355	0.0490987
vagina	M40049	DNA repair pathways, full network	Downregulated	-1.42766	0.000637116	0.0490987
vagina	M49218	miR-targeted genes in squamous cell	Downregulated	-1.41916	0.000783788	0.0490987
vagina	M42554	Vasopressin-regulated water reabsorption	Downregulated	-1.59593	0.000730333	0.0490987
spleen	M42538	Nucleotide excision repair in xeroderma pigmentosum	Upregulated	1.4402	0.00576223	0.0491188
adrenal gland	M39843	Cancer immunotherapy by PD-1 blockade	Downregulated	-2.05645	0.000951816	0.0491585
brain cerebellar hemisphere	M39598	DNA IR-double strand breaks and cellular response via ATM	Downregulated	-1.51222	0.00100911	0.049222
kidney cortex	M39664	Apoptosis modulation and signaling	Downregulated	-1.42907	0.00270027	0.0492764
kidney cortex	M39497	Gastric cancer network 2	Downregulated	-1.5822	0.00275426	0.0492764
kidney cortex	M39639	Proteasome degradation	Downregulated	-1.48355	0.00280617	0.0492764
kidney cortex	M39692	Triacylglyceride synthesis	Downregulated	-1.6242	0.00278983	0.0492764
spleen	M49221	Hallmark of cancer: metastasis and epithelial-to-mesenchymal transition	Upregulated	1.59037	0.0058428	0.0493267
spleen	M39354	miRNA role in immune response in sepsis	Upregulated	1.517	0.00590857	0.0494069
brain cerebellum	M49233	16p12.2 copy number variation syndrome (520kb)	Downregulated	-1.39524	0.00310031	0.0494606
brain cerebellum	M39401	MECP2 and associated Rett syndrome	Downregulated	-1.36301	0.00310062	0.0494606
brain cerebellum	M46452	Perturbations to host-cell autophagy, induced by SARS-CoV-2 proteins	Downregulated	-1.41724	0.00310186	0.0494606
